# Supplementary material for: Identification of novel immune-related signatures for keloid diagnosis and treatment: insights from integrated bulk RNA-seq and scRNA-seq analysis
Source: Hum Genomics. 2024 Jul 16;18:80. doi: 10.1186/s40246-024-00647-z (PMC11251391; doi:10.1186/s40246-024-00647-z)
Supplement: Supplementary file 1 — Supplementary Material 1 [file 40246_2024_647_MOESM1_ESM.xlsx]

## Sheet: Table S1
Table S1: Details of the samples that were included in the present study.
Sample	Group	Age	Location	Gender	source
GSM1081582	Keloid	10	Ear	Male	GSE44270
GSM1081583	Keloid	17	Ear	Male	GSE44270
GSM1081584	Keloid	8	Ear	Male	GSE44270
GSM1081585	Keloid	11	Chin	Male	GSE44270
GSM1081586	Keloid	10	Face	Male	GSE44270
GSM1081587	Keloid	10	Ear	Male	GSE44270
GSM1081588	Keloid	20	Neck	Female	GSE44270
GSM1081589	Keloid	17	Neck	Female	GSE44270
GSM1081590	Keloid	15	Face	Male	GSE44270
GSM1081600	Normal	20	Neck	Female	GSE44270
GSM1081601	Normal	15	Face	Male	GSE44270
GSM1081602	Normal	10	Ear	Male	GSE44270
GSM1081603	Normal	11	Chin	Male	GSE44270
GSM1081608	Normal	16	Breast	Female	GSE44270
GSM1081609	Normal	23	Torso	Male	GSE44270
GSM1081610	Normal	17	Breast	Female	GSE44270
GSM194109	Keloid	31	Back	Female	GSE7890
GSM194110	Keloid	27	Ear	Male	GSE7890
GSM194111	Keloid	17	Ear	Female	GSE7890
GSM194112	Keloid	18	Ear	Female	GSE7890
GSM194113	Keloid	15	Ear	Female	GSE7890
GSM194118	Normal	21	Abdomen	Female	GSE7890
GSM194122	Normal	22	Abdomen	Female	GSE7890

## Sheet: Table S2
Table S2: 1793 immune-related genes.
Symbol	Name	Chromosome	Category
AZGP1	alpha-2-glycoprotein 1, zinc-binding	7	Antigen_Processing_and_Presentation
B2M	beta-2-microglobulin	15	Antigen_Processing_and_Presentation
CALR	calreticulin	19	Antigen_Processing_and_Presentation
CANX	calnexin	5	Antigen_Processing_and_Presentation
CD1A	CD1a molecule	1	Antigen_Processing_and_Presentation
CD1B	CD1b molecule	1	Antigen_Processing_and_Presentation
CD1C	CD1c molecule	1	Antigen_Processing_and_Presentation
CD1D	CD1d molecule	1	Antigen_Processing_and_Presentation
CD1E	CD1e molecule	1	Antigen_Processing_and_Presentation
CD4	CD4 molecule	12	Antigen_Processing_and_Presentation
CD8A	CD8a molecule	2	Antigen_Processing_and_Presentation
CD8B	CD8b molecule	2	Antigen_Processing_and_Presentation
CD74	CD74 molecule	5	Antigen_Processing_and_Presentation
CREB1	cAMP responsive element binding protein 1	2	Antigen_Processing_and_Presentation
CTSB	cathepsin B	8	Antigen_Processing_and_Presentation
CTSE	cathepsin E	1	Antigen_Processing_and_Presentation
CTSL	cathepsin L	9	Antigen_Processing_and_Presentation
CTSS	cathepsin S	1	Antigen_Processing_and_Presentation
FCER1G	Fc fragment of IgE receptor Ig	1	Antigen_Processing_and_Presentation
FCGRT	Fc fragment of IgG receptor and transporter	19	Antigen_Processing_and_Presentation
PDIA3	protein disulfide isomerase family A member 3	15	Antigen_Processing_and_Presentation
HFE	homeostatic iron regulator	6	Antigen_Processing_and_Presentation
HLA-A	major histocompatibility complex, class I, A	6	Antigen_Processing_and_Presentation
HLA-B	major histocompatibility complex, class I, B	6	Antigen_Processing_and_Presentation
HLA-C	major histocompatibility complex, class I, C	6	Antigen_Processing_and_Presentation
HLA-DMA	major histocompatibility complex, class II, DM alpha	6	Antigen_Processing_and_Presentation
HLA-DMB	major histocompatibility complex, class II, DM beta	6	Antigen_Processing_and_Presentation
HLA-DOA	major histocompatibility complex, class II, DO alpha	6	Antigen_Processing_and_Presentation
HLA-DOB	major histocompatibility complex, class II, DO beta	6	Antigen_Processing_and_Presentation
HLA-DPA1	major histocompatibility complex, class II, DP alpha 1	6	Antigen_Processing_and_Presentation
HLA-DPB1	major histocompatibility complex, class II, DP beta 1	6	Antigen_Processing_and_Presentation
HLA-DQA1	major histocompatibility complex, class II, DQ alpha 1	6	Antigen_Processing_and_Presentation
HLA-DQA2	major histocompatibility complex, class II, DQ alpha 2	6	Antigen_Processing_and_Presentation
HLA-DQB1	major histocompatibility complex, class II, DQ beta 1	6	Antigen_Processing_and_Presentation
HLA-DRA	major histocompatibility complex, class II, DR alpha	6	Antigen_Processing_and_Presentation
HLA-DRB1	major histocompatibility complex, class II, DR beta 1	6	Antigen_Processing_and_Presentation
HLA-DRB3	major histocompatibility complex, class II, DR beta 3	6	Antigen_Processing_and_Presentation
HLA-DRB4	major histocompatibility complex, class II, DR beta 4	6	Antigen_Processing_and_Presentation
HLA-DRB5	major histocompatibility complex, class II, DR beta 5	6	Antigen_Processing_and_Presentation
HLA-E	major histocompatibility complex, class I, E	6	Antigen_Processing_and_Presentation
HLA-F	major histocompatibility complex, class I, F	6	Antigen_Processing_and_Presentation
HLA-G	major histocompatibility complex, class I, G	6	Antigen_Processing_and_Presentation
HLA-H	major histocompatibility complex, class I, H (pseudogene)	6	Antigen_Processing_and_Presentation
MR1	major histocompatibility complex, class I-related	1	Antigen_Processing_and_Presentation
HSPA1A	heat shock protein family A (Hsp70) member 1A	6	Antigen_Processing_and_Presentation
HSPA1B	heat shock protein family A (Hsp70) member 1B	6	Antigen_Processing_and_Presentation
HSPA1L	heat shock protein family A (Hsp70) member 1 like	6	Antigen_Processing_and_Presentation
HSPA2	heat shock protein family A (Hsp70) member 2	14	Antigen_Processing_and_Presentation
HSPA4	heat shock protein family A (Hsp70) member 4	5	Antigen_Processing_and_Presentation
HSPA5	heat shock protein family A (Hsp70) member 5	9	Antigen_Processing_and_Presentation
HSPA6	heat shock protein family A (Hsp70) member 6	1	Antigen_Processing_and_Presentation
HSPA8	heat shock protein family A (Hsp70) member 8	11	Antigen_Processing_and_Presentation
HSP90AA1	heat shock protein 90 alpha family class A member 1	14	Antigen_Processing_and_Presentation
HSP90AB1	heat shock protein 90 alpha family class B member 1	6	Antigen_Processing_and_Presentation
ICAM1	intercellular adhesion molecule 1	19	Antigen_Processing_and_Presentation
IFNA1	interferon alpha 1	9	Antigen_Processing_and_Presentation
IFNA2	interferon alpha 2	9	Antigen_Processing_and_Presentation
IFNA4	interferon alpha 4	9	Antigen_Processing_and_Presentation
IFNA5	interferon alpha 5	9	Antigen_Processing_and_Presentation
IFNA6	interferon alpha 6	9	Antigen_Processing_and_Presentation
IFNA7	interferon alpha 7	9	Antigen_Processing_and_Presentation
IFNA8	interferon alpha 8	9	Antigen_Processing_and_Presentation
IFNA10	interferon alpha 10	9	Antigen_Processing_and_Presentation
IFNA13	interferon alpha 13	9	Antigen_Processing_and_Presentation
IFNA14	interferon alpha 14	9	Antigen_Processing_and_Presentation
IFNA16	interferon alpha 16	9	Antigen_Processing_and_Presentation
IFNA17	interferon alpha 17	9	Antigen_Processing_and_Presentation
IFNA21	interferon alpha 21	9	Antigen_Processing_and_Presentation
IFNG	interferon gamma	12	Antigen_Processing_and_Presentation
KIR2DL1	killer cell immunoglobulin like receptor, two Ig domains and long cytoplasmic tail 1	19	Antigen_Processing_and_Presentation
KIR2DL2	killer cell immunoglobulin like receptor, two Ig domains and long cytoplasmic tail 2	19	Antigen_Processing_and_Presentation
KIR2DL3	killer cell immunoglobulin like receptor, two Ig domains and long cytoplasmic tail 3	19	Antigen_Processing_and_Presentation
KIR2DL4	killer cell immunoglobulin like receptor, two Ig domains and long cytoplasmic tail 4	19	Antigen_Processing_and_Presentation
KIR2DS1	killer cell immunoglobulin like receptor, two Ig domains and short cytoplasmic tail 1	19	Antigen_Processing_and_Presentation
KIR2DS3	killer cell immunoglobulin like receptor, two Ig domains and short cytoplasmic tail 3	19	Antigen_Processing_and_Presentation
KIR2DS4	killer cell immunoglobulin like receptor, two Ig domains and short cytoplasmic tail 4	19	Antigen_Processing_and_Presentation
KIR2DS5	killer cell immunoglobulin like receptor, two Ig domains and short cytoplasmic tail 5	19	Antigen_Processing_and_Presentation
KIR3DL1	killer cell immunoglobulin like receptor, three Ig domains and long cytoplasmic tail 1	19	Antigen_Processing_and_Presentation
KIR3DL2	killer cell immunoglobulin like receptor, three Ig domains and long cytoplasmic tail 2	19	Antigen_Processing_and_Presentation
KLRC1	killer cell lectin like receptor C1	12	Antigen_Processing_and_Presentation
KLRC2	killer cell lectin like receptor C2	12	Antigen_Processing_and_Presentation
KLRC3	killer cell lectin like receptor C3	12	Antigen_Processing_and_Presentation
KLRD1	killer cell lectin like receptor D1	12	Antigen_Processing_and_Presentation
LTA	lymphotoxin alpha	6	Antigen_Processing_and_Presentation
CIITA	class II major histocompatibility complex transactivator	16	Antigen_Processing_and_Presentation
MICA	MHC class I polypeptide-related sequence A	6	Antigen_Processing_and_Presentation
MICB	MHC class I polypeptide-related sequence B	6	Antigen_Processing_and_Presentation
NFYA	nuclear transcription factor Y subunit alpha	6	Antigen_Processing_and_Presentation
NFYB	nuclear transcription factor Y subunit beta	12	Antigen_Processing_and_Presentation
NFYC	nuclear transcription factor Y subunit gamma	1	Antigen_Processing_and_Presentation
LGMN	legumain	14	Antigen_Processing_and_Presentation
PSMB8	proteasome 20S subunit beta 8	6	Antigen_Processing_and_Presentation
PSMC1	proteasome 26S subunit, ATPase 1	14	Antigen_Processing_and_Presentation
PSMC2	proteasome 26S subunit, ATPase 2	7	Antigen_Processing_and_Presentation
PSMC3	proteasome 26S subunit, ATPase 3	11	Antigen_Processing_and_Presentation
PSMC4	proteasome 26S subunit, ATPase 4	19	Antigen_Processing_and_Presentation
PSMC5	proteasome 26S subunit, ATPase 5	17	Antigen_Processing_and_Presentation
PSMC6	proteasome 26S subunit, ATPase 6	14	Antigen_Processing_and_Presentation
PSMD1	proteasome 26S subunit, non-ATPase 1	2	Antigen_Processing_and_Presentation
PSMD2	proteasome 26S subunit, non-ATPase 2	3	Antigen_Processing_and_Presentation
PSMD3	proteasome 26S subunit, non-ATPase 3	17	Antigen_Processing_and_Presentation
PSMD4	proteasome 26S subunit, non-ATPase 4	1	Antigen_Processing_and_Presentation
PSMD5	proteasome 26S subunit, non-ATPase 5	9	Antigen_Processing_and_Presentation
PSMD7	proteasome 26S subunit, non-ATPase 7	16	Antigen_Processing_and_Presentation
PSMD8	proteasome 26S subunit, non-ATPase 8	19	Antigen_Processing_and_Presentation
PSMD10	proteasome 26S subunit, non-ATPase 10	X	Antigen_Processing_and_Presentation
PSMD11	proteasome 26S subunit, non-ATPase 11	17	Antigen_Processing_and_Presentation
PSMD13	proteasome 26S subunit, non-ATPase 13	11	Antigen_Processing_and_Presentation
PSME1	proteasome activator subunit 1	14	Antigen_Processing_and_Presentation
PSME2	proteasome activator subunit 2	14	Antigen_Processing_and_Presentation
RELB	RELB proto-oncogene, NF-kB subunit	19	Antigen_Processing_and_Presentation
RFX5	regulatory factor X5	1	Antigen_Processing_and_Presentation
RFXAP	regulatory factor X associated protein	13	Antigen_Processing_and_Presentation
SLC10A2	solute carrier family 10 member 2	13	Antigen_Processing_and_Presentation
TAP1	transporter 1, ATP binding cassette subfamily B member	6	Antigen_Processing_and_Presentation
TAP2	transporter 2, ATP binding cassette subfamily B member	6	Antigen_Processing_and_Presentation
TAPBP	TAP binding protein	6	Antigen_Processing_and_Presentation
THBS1	thrombospondin 1	15	Antigen_Processing_and_Presentation
SEM1	SEM1 26S proteasome complex subunit	7	Antigen_Processing_and_Presentation
KLRC4	killer cell lectin like receptor C4	12	Antigen_Processing_and_Presentation
AP3B1	adaptor related protein complex 3 subunit beta 1	5	Antigen_Processing_and_Presentation
RFXANK	regulatory factor X associated ankyrin containing protein	19	Antigen_Processing_and_Presentation
PSMD6	proteasome 26S subunit, non-ATPase 6	3	Antigen_Processing_and_Presentation
PSME3	proteasome activator subunit 3	17	Antigen_Processing_and_Presentation
PSMD14	proteasome 26S subunit, non-ATPase 14	2	Antigen_Processing_and_Presentation
CLEC4M	C-type lectin domain family 4 member M	19	Antigen_Processing_and_Presentation
IFI30	IFI30 lysosomal thiol reductase	19	Antigen_Processing_and_Presentation
PROCR	protein C receptor	20	Antigen_Processing_and_Presentation
ADRM1	adhesion regulating molecule 1	20	Antigen_Processing_and_Presentation
ECPAS	Ecm29 proteasome adaptor and scaffold	9	Antigen_Processing_and_Presentation
TRPC4AP	transient receptor potential cation channel subfamily C member 4 associated protein	20	Antigen_Processing_and_Presentation
CD209	CD209 molecule	19	Antigen_Processing_and_Presentation
UBXN1	UBX domain protein 1	11	Antigen_Processing_and_Presentation
ERAP1	endoplasmic reticulum aminopeptidase 1	5	Antigen_Processing_and_Presentation
TAPBPL	TAP binding protein like	12	Antigen_Processing_and_Presentation
KIR2DL5A	killer cell immunoglobulin like receptor, two Ig domains and long cytoplasmic tail 5A	19	Antigen_Processing_and_Presentation
ERAP2	endoplasmic reticulum aminopeptidase 2	5	Antigen_Processing_and_Presentation
ULBP3	UL16 binding protein 3	6	Antigen_Processing_and_Presentation
ULBP2	UL16 binding protein 2	6	Antigen_Processing_and_Presentation
ULBP1	UL16 binding protein 1	6	Antigen_Processing_and_Presentation
KIR3DL3	killer cell immunoglobulin like receptor, three Ig domains and long cytoplasmic tail 3	19	Antigen_Processing_and_Presentation
RAET1E	retinoic acid early transcript 1E	6	Antigen_Processing_and_Presentation
RAET1L	retinoic acid early transcript 1L	6	Antigen_Processing_and_Presentation
UBR1	ubiquitin protein ligase E3 component n-recognin 1	15	Antigen_Processing_and_Presentation
RAET1G	retinoic acid early transcript 1G	6	Antigen_Processing_and_Presentation
PDIA2	protein disulfide isomerase family A member 2	16	Antigen_Processing_and_Presentation
HAMP	hepcidin antimicrobial peptide	19	Antimicrobials
PI3	peptidase inhibitor 3	20	Antimicrobials
CAMP	cathelicidin antimicrobial peptide	3	Antimicrobials
DEFB4A	defensin beta 4A	8	Antimicrobials
PPBP	pro-platelet basic protein	4	Antimicrobials
REG3G	regenerating family member 3 gamma	2	Antimicrobials
CXCL14	C-X-C motif chemokine ligand 14	5	Antimicrobials
CXCL16	C-X-C motif chemokine ligand 16	17	Antimicrobials
SLPI	secretory leukocyte peptidase inhibitor	20	Antimicrobials
CXCL8	C-X-C motif chemokine ligand 8	4	Antimicrobials
CXCL10	C-X-C motif chemokine ligand 10	4	Antimicrobials
CXCL9	C-X-C motif chemokine ligand 9	4	Antimicrobials
CXCL5	C-X-C motif chemokine ligand 5	4	Antimicrobials
CXCL11	C-X-C motif chemokine ligand 11	4	Antimicrobials
CXCL6	C-X-C motif chemokine ligand 6	4	Antimicrobials
CXCL1	C-X-C motif chemokine ligand 1	4	Antimicrobials
CXCL12	C-X-C motif chemokine ligand 12	10	Antimicrobials
CXCL13	C-X-C motif chemokine ligand 13	4	Antimicrobials
CXCL2	C-X-C motif chemokine ligand 2	4	Antimicrobials
PF4	platelet factor 4	4	Antimicrobials
XCL1	X-C motif chemokine ligand 1	1	Antimicrobials
CXCL3	C-X-C motif chemokine ligand 3	4	Antimicrobials
DEFB103B	defensin beta 103B	8	Antimicrobials
CCL13	C-C motif chemokine ligand 13	17	Antimicrobials
CCL1	C-C motif chemokine ligand 1	17	Antimicrobials
DEFB1	defensin beta 1	8	Antimicrobials
CCL8	C-C motif chemokine ligand 8	17	Antimicrobials
ELANE	elastase, neutrophil expressed	19	Antimicrobials
DEFB103A	defensin beta 103A	8	Antimicrobials
DEFA3	defensin alpha 3	8	Antimicrobials
DEFA1	defensin alpha 1	8	Antimicrobials
TMSB10	thymosin beta 10	2	Antimicrobials
DEFA6	defensin alpha 6	8	Antimicrobials
DEFA5	defensin alpha 5	8	Antimicrobials
DEFA4	defensin alpha 4	8	Antimicrobials
LCN2	lipocalin 2	9	Antimicrobials
LCN1	lipocalin 1	9	Antimicrobials
COLEC10	collectin subfamily member 10	8	Antimicrobials
BPI	bactericidal permeability increasing protein	20	Antimicrobials
S100A9	S100 calcium binding protein A9	1	Antimicrobials
S100A8	S100 calcium binding protein A8	1	Antimicrobials
DCD	dermcidin	12	Antimicrobials
LCN6	lipocalin 6	9	Antimicrobials
S100A12	S100 calcium binding protein A12	1	Antimicrobials
HTN3	histatin 3	4	Antimicrobials
LCN8	lipocalin 8	9	Antimicrobials
DEFA1B	defensin alpha 1B	8	Antimicrobials
CCR10	C-C motif chemokine receptor 10	17	Antimicrobials
CELA1	chymotrypsin like elastase 1	12	Antimicrobials
DEFB106A	defensin beta 106A	8	Antimicrobials
PENK	proenkephalin	8	Antimicrobials
BPIFC	BPI fold containing family C	22	Antimicrobials
MMP12	matrix metallopeptidase 12	11	Antimicrobials
BPIFB6	BPI fold containing family B member 6	20	Antimicrobials
LEAP2	liver enriched antimicrobial peptide 2	5	Antimicrobials
SFTPD	surfactant protein D	10	Antimicrobials
LCN9	lipocalin 9	9	Antimicrobials
BPIFB2	BPI fold containing family B member 2	20	Antimicrobials
PTGDS	prostaglandin D2 synthase	9	Antimicrobials
TMSB4X	thymosin beta 4 X-linked	X	Antimicrobials
PGLYRP1	peptidoglycan recognition protein 1	19	Antimicrobials
ZC3HAV1	zinc finger CCCH-type containing, antiviral 1	7	Antimicrobials
TMSB15A	thymosin beta 15a	X	Antimicrobials
S100B	S100 calcium binding protein B	21	Antimicrobials
S100A13	S100 calcium binding protein A13	1	Antimicrobials
S100A6	S100 calcium binding protein A6	1	Antimicrobials
DEFB119	defensin beta 119	20	Antimicrobials
DEFB107A	defensin beta 107A	8	Antimicrobials
DEFB105A	defensin beta 105A	8	Antimicrobials
SERPIND1	serpin family D member 1	22	Antimicrobials
DEFB129	defensin beta 129	20	Antimicrobials
DEFB127	defensin beta 127	20	Antimicrobials
S100P	S100 calcium binding protein P	4	Antimicrobials
S100A7	S100 calcium binding protein A7	1	Antimicrobials
DEFB104A	defensin beta 104A	8	Antimicrobials
DEFB126	defensin beta 126	20	Antimicrobials
DEFB106B	defensin beta 106B	8	Antimicrobials
DEFB104B	defensin beta 104B	8	Antimicrobials
DEFB107B	defensin beta 107B	8	Antimicrobials
PGLYRP3	peptidoglycan recognition protein 3	1	Antimicrobials
PGLYRP2	peptidoglycan recognition protein 2	19	Antimicrobials
S100A10	S100 calcium binding protein A10	1	Antimicrobials
S100A2	S100 calcium binding protein A2	1	Antimicrobials
DEFB125	defensin beta 125	20	Antimicrobials
DEFB123	defensin beta 123	20	Antimicrobials
DEFB105B	defensin beta 105B	8	Antimicrobials
DEFB132	defensin beta 132	20	Antimicrobials
BPIFB3	BPI fold containing family B member 3	20	Antimicrobials
LCN12	lipocalin 12	9	Antimicrobials
PGLYRP4	peptidoglycan recognition protein 4	1	Antimicrobials
S100A11	S100 calcium binding protein A11	1	Antimicrobials
S100A5	S100 calcium binding protein A5	1	Antimicrobials
S100A3	S100 calcium binding protein A3	1	Antimicrobials
S100A1	S100 calcium binding protein A1	1	Antimicrobials
DEFB128	defensin beta 128	20	Antimicrobials
DEFB108B	defensin beta 108B	11	Antimicrobials
HTN1	histatin 1	4	Antimicrobials
LMBR1L	limb development membrane protein 1 like	12	Antimicrobials
S100A7A	S100 calcium binding protein A7A	1	Antimicrobials
DEFB118	defensin beta 118	20	Antimicrobials
COLEC12	collectin subfamily member 12	18	Antimicrobials
TMSB4Y	thymosin beta 4 Y-linked	Y	Antimicrobials
DEFB131A	defensin beta 131A	4	Antimicrobials
DEFB134	defensin beta 134	8	Antimicrobials
DEFB130A	defensin beta 130A	8	Antimicrobials
DEFB124	defensin beta 124	20	Antimicrobials
DEFB121	defensin beta 121	20	Antimicrobials
DEFB116	defensin beta 116	20	Antimicrobials
DEFB115	defensin beta 115	20	Antimicrobials
DEFB114	defensin beta 114	6	Antimicrobials
DEFB113	defensin beta 113	6	Antimicrobials
DEFB112	defensin beta 112	6	Antimicrobials
DEFB110	defensin beta 110	6	Antimicrobials
TMSB15B	thymosin beta 15B	X	Antimicrobials
DEFB133	defensin beta 133	6	Antimicrobials
S100Z	S100 calcium binding protein Z	5	Antimicrobials
MAVS	mitochondrial antiviral signaling protein	20	Antimicrobials
TMSB4XP8	TMSB4X pseudogene 8	4	Antimicrobials
S100A14	S100 calcium binding protein A14	1	Antimicrobials
LCN10	lipocalin 10	9	Antimicrobials
S100A16	S100 calcium binding protein A16	1	Antimicrobials
DEFB136	defensin beta 136	8	Antimicrobials
DEFB135	defensin beta 135	8	Antimicrobials
DEFB117	defensin beta 117 (pseudogene)	20	Antimicrobials
ZC3HAV1L	zinc finger CCCH-type containing, antiviral 1 like	7	Antimicrobials
S100A7L2	S100 calcium binding protein A7 like 2	1	Antimicrobials
MBL3P	mannose-binding lectin family member 3, pseudogene	10	Antimicrobials
DEFB4B	defensin beta 4B	8	Antimicrobials
BPIFB4	BPI fold containing family B member 4	20	Antimicrobials
IFNAR1	interferon alpha and beta receptor subunit 1	21	Antimicrobials
AZU1	azurocidin 1	19	Antimicrobials
DEFB131B	defensin beta 131B	11	Antimicrobials
DEFA1A3	defensin alpha 1 and alpha 3, variable copy number locus	8	Antimicrobials
LCN1P1	lipocalin 1 pseudogene 1	9	Antimicrobials
S100G	S100 calcium binding protein G	X	Antimicrobials
DEFA7P	defensin alpha 7, pseudogene	8	Antimicrobials
DEFB130B	defensin beta 130B	8	Antimicrobials
DEFB108F	defensin beta 108F (pseudogene)	4	Antimicrobials
DEFB131C	defensin beta 131C (pseudogene)	8	Antimicrobials
TCHHL1	trichohyalin like 1	1	Antimicrobials
TINAGL1	tubulointerstitial nephritis antigen like 1	1	Antimicrobials
IFNGR1	interferon gamma receptor 1	6	Antimicrobials
SLC22A17	solute carrier family 22 member 17	14	Antimicrobials
WFIKKN1	WAP, follistatin/kazal, immunoglobulin, kunitz and netrin domain containing 1	16	Antimicrobials
WFDC2	WAP four-disulfide core domain 2	20	Antimicrobials
IL6	interleukin 6	7	Antimicrobials
UMODL1	uromodulin like 1	21	Antimicrobials
TGFB1	transforming growth factor beta 1	19	Antimicrobials
PF4V1	platelet factor 4 variant 1	4	Antimicrobials
MMP9	matrix metallopeptidase 9	20	Antimicrobials
ANOS1	anosmin 1	X	Antimicrobials
TLR4	toll like receptor 4	9	Antimicrobials
SPAG11B	sperm associated antigen 11B	8	Antimicrobials
A2M	alpha-2-macroglobulin	12	Antimicrobials
NFKB1	nuclear factor kappa B subunit 1	4	Antimicrobials
APOBEC3G	apolipoprotein B mRNA editing enzyme catalytic subunit 3G	22	Antimicrobials
FABP6	fatty acid binding protein 6	5	Antimicrobials
NOD2	nucleotide binding oligomerization domain containing 2	16	Antimicrobials
MBL2	mannose binding lectin 2	10	Antimicrobials
SFTPA1	surfactant protein A1	10	Antimicrobials
RBP1	retinol binding protein 1	3	Antimicrobials
TLR2	toll like receptor 2	4	Antimicrobials
SLC40A1	solute carrier family 40 member 1	2	Antimicrobials
PLAU	plasminogen activator, urokinase	10	Antimicrobials
IL1B	interleukin 1 beta	2	Antimicrobials
PAEP	progestagen associated endometrial protein	9	Antimicrobials
HJV	hemojuvelin BMP co-receptor	1	Antimicrobials
MUC5AC	mucin 5AC, oligomeric mucus/gel-forming	11	Antimicrobials
OBP2A	odorant binding protein 2A	9	Antimicrobials
PLTP	phospholipid transfer protein	20	Antimicrobials
MX1	MX dynamin like GTPase 1	21	Antimicrobials
DDX58	DExD/H-box helicase 58	9	Antimicrobials
IFNL1	interferon lambda 1	19	Antimicrobials
IRF3	interferon regulatory factor 3	19	Antimicrobials
SFTPA2	surfactant protein A2	10	Antimicrobials
LPA	lipoprotein(a)	6	Antimicrobials
LBP	lipopolysaccharide binding protein	20	Antimicrobials
RBP4	retinol binding protein 4	10	Antimicrobials
NOX4	NADPH oxidase 4	11	Antimicrobials
LTF	lactotransferrin	3	Antimicrobials
IFNB1	interferon beta 1	9	Antimicrobials
RBP5	retinol binding protein 5	12	Antimicrobials
FABP7	fatty acid binding protein 7	6	Antimicrobials
FABP5	fatty acid binding protein 5	8	Antimicrobials
FABP3	fatty acid binding protein 3	1	Antimicrobials
FABP2	fatty acid binding protein 2	4	Antimicrobials
FABP4	fatty acid binding protein 4	8	Antimicrobials
R3HDML	R3H domain containing like	20	Antimicrobials
BPIFA3	BPI fold containing family A member 3	20	Antimicrobials
BPIFB1	BPI fold containing family B member 1	20	Antimicrobials
OASL	2'-5'-oligoadenylate synthetase like	12	Antimicrobials
CRABP2	cellular retinoic acid binding protein 2	1	Antimicrobials
CRABP1	cellular retinoic acid binding protein 1	15	Antimicrobials
RBP7	retinol binding protein 7	1	Antimicrobials
DUOX1	dual oxidase 1	15	Antimicrobials
OBP2B	odorant binding protein 2B	9	Antimicrobials
RBP2	retinol binding protein 2	3	Antimicrobials
LCN15	lipocalin 15	9	Antimicrobials
CETP	cholesteryl ester transfer protein	16	Antimicrobials
FABP12	fatty acid binding protein 12	8	Antimicrobials
FABP9	fatty acid binding protein 9	8	Antimicrobials
BPIFA1	BPI fold containing family A member 1	20	Antimicrobials
LCNL1	lipocalin like 1	9	Antimicrobials
C8G	complement C8 gamma chain	9	Antimicrobials
SPAG11A	sperm associated antigen 11A	8	Antimicrobials
PI15	peptidase inhibitor 15	8	Antimicrobials
NOX1	NADPH oxidase 1	X	Antimicrobials
PMP2	peripheral myelin protein 2	8	Antimicrobials
APOD	apolipoprotein D	3	Antimicrobials
ORM2	orosomucoid 2	9	Antimicrobials
ORM1	orosomucoid 1	9	Antimicrobials
TNF	tumor necrosis factor	6	Antimicrobials
CTSG	cathepsin G	14	Antimicrobials
PRTN3	proteinase 3	19	Antimicrobials
MAPK1	mitogen-activated protein kinase 1	22	Antimicrobials
PML	PML nuclear body scaffold	15	Antimicrobials
AEN	apoptosis enhancing nuclease	15	Antimicrobials
CYBB	cytochrome b-245 beta chain	X	Antimicrobials
BPIFA2	BPI fold containing family A member 2	20	Antimicrobials
ISG20	interferon stimulated exonuclease gene 20	15	Antimicrobials
BCL3	BCL3 transcription coactivator	19	Antimicrobials
ISG20L2	interferon stimulated exonuclease gene 20 like 2	1	Antimicrobials
NOX5	NADPH oxidase 5	15	Antimicrobials
NOX3	NADPH oxidase 3	6	Antimicrobials
DUOX2	dual oxidase 2	15	Antimicrobials
TLR3	toll like receptor 3	4	Antimicrobials
TFRC	transferrin receptor	3	Antimicrobials
IFIH1	interferon induced with helicase C domain 1	2	Antimicrobials
LRP1	LDL receptor related protein 1	12	Antimicrobials
TRIM5	tripartite motif containing 5	11	Antimicrobials
IDO1	indoleamine 2,3-dioxygenase 1	8	Antimicrobials
GDF15	growth differentiation factor 15	19	Antimicrobials
NEDD4	NEDD4 E3 ubiquitin protein ligase	15	Antimicrobials
ADIPOQ	adiponectin, C1Q and collagen domain containing	3	Antimicrobials
STAT3	signal transducer and activator of transcription 3	17	Antimicrobials
STAT1	signal transducer and activator of transcription 1	2	Antimicrobials
IFNL2	interferon lambda 2	19	Antimicrobials
SOCS3	suppressor of cytokine signaling 3	17	Antimicrobials
SEMG1	semenogelin 1	20	Antimicrobials
TNFSF10	TNF superfamily member 10	3	Antimicrobials
CCL20	C-C motif chemokine ligand 20	2	Antimicrobials
SOCS1	suppressor of cytokine signaling 1	16	Antimicrobials
RNASEL	ribonuclease L	1	Antimicrobials
IRF1	interferon regulatory factor 1	5	Antimicrobials
IL15	interleukin 15	4	Antimicrobials
APOBEC3F	apolipoprotein B mRNA editing enzyme catalytic subunit 3F	22	Antimicrobials
PLAAT4	phospholipase A and acyltransferase 4	11	Antimicrobials
CHIT1	chitinase 1	1	Antimicrobials
CD40	CD40 molecule	20	Antimicrobials
TLR7	toll like receptor 7	X	Antimicrobials
PPIA	peptidylprolyl isomerase A	7	Antimicrobials
ZYX	zyxin	7	Antimicrobials
NLRX1	NLR family member X1	11	Antimicrobials
PGC	progastricsin	6	Antimicrobials
VEGFA	vascular endothelial growth factor A	6	Antimicrobials
IKBKE	inhibitor of nuclear factor kappa B kinase subunit epsilon	1	Antimicrobials
ISG15	ISG15 ubiquitin like modifier	1	Antimicrobials
DHX58	DExH-box helicase 58	17	Antimicrobials
TNFAIP3	TNF alpha induced protein 3	6	Antimicrobials
TFR2	transferrin receptor 2	7	Antimicrobials
FCN2	ficolin 2	9	Antimicrobials
MUC4	mucin 4, cell surface associated	3	Antimicrobials
F2R	coagulation factor II thrombin receptor	5	Antimicrobials
ELN	elastin	7	Antimicrobials
IL27	interleukin 27	16	Antimicrobials
MAPT	microtubule associated protein tau	17	Antimicrobials
LYZ	lysozyme	12	Antimicrobials
CCL5	C-C motif chemokine ligand 5	17	Antimicrobials
LEP	leptin	7	Antimicrobials
CYLD	CYLD lysine 63 deubiquitinase	16	Antimicrobials
KLKB1	kallikrein B1	4	Antimicrobials
CST4	cystatin S	20	Antimicrobials
CSRP1	cysteine and glycine rich protein 1	1	Antimicrobials
MAPK14	mitogen-activated protein kinase 14	6	Antimicrobials
JUN	Jun proto-oncogene, AP-1 transcription factor subunit	1	Antimicrobials
ITGAV	integrin subunit alpha V	2	Antimicrobials
IRF5	interferon regulatory factor 5	7	Antimicrobials
CCR6	C-C motif chemokine receptor 6	6	Antimicrobials
IL12B	interleukin 12B	5	Antimicrobials
TLR8	toll like receptor 8	X	Antimicrobials
GNLY	granulysin	2	Antimicrobials
CD81	CD81 molecule	11	Antimicrobials
EIF2AK2	eukaryotic translation initiation factor 2 alpha kinase 2	2	Antimicrobials
APOM	apolipoprotein M	6	Antimicrobials
CACYBP	calcyclin binding protein	1	Antimicrobials
NOD1	nucleotide binding oligomerization domain containing 1	7	Antimicrobials
MAPK8	mitogen-activated protein kinase 8	10	Antimicrobials
MAPK3	mitogen-activated protein kinase 3	16	Antimicrobials
BST2	bone marrow stromal cell antigen 2	19	Antimicrobials
BPHL	biphenyl hydrolase like	6	Antimicrobials
PLA2G2A	phospholipase A2 group IIA	1	Antimicrobials
GRN	granulin precursor	17	Antimicrobials
NEWENTRY	-	-	Antimicrobials
PDGFRA	platelet derived growth factor receptor alpha	4	Antimicrobials
GNAI1	G protein subunit alpha i1	7	Antimicrobials
WNT5A	Wnt family member 5A	3	Antimicrobials
FURIN	furin, paired basic amino acid cleaving enzyme	15	Antimicrobials
ADAR	adenosine deaminase RNA specific	1	Antimicrobials
TYK2	tyrosine kinase 2	19	Antimicrobials
NOS2	nitric oxide synthase 2	17	Antimicrobials
TRAF3	TNF receptor associated factor 3	14	Antimicrobials
TPT1	tumor protein, translationally-controlled 1	13	Antimicrobials
TPM2	tropomyosin 2	9	Antimicrobials
NEO1	neogenin 1	15	Antimicrobials
AHNAK	AHNAK nucleoprotein	11	Antimicrobials
TLR1	toll like receptor 1	4	Antimicrobials
TK2	thymidine kinase 2	16	Antimicrobials
PRDX2	peroxiredoxin 2	19	Antimicrobials
MX2	MX dynamin like GTPase 2	21	Antimicrobials
FGF2	fibroblast growth factor 2	4	Antimicrobials
FGA	fibrinogen alpha chain	4	Antimicrobials
TCF7L2	transcription factor 7 like 2	10	Antimicrobials
F2RL1	F2R like trypsin receptor 1	5	Antimicrobials
TKFC	triokinase and FMN cyclase	11	Antimicrobials
MSR1	macrophage scavenger receptor 1	8	Antimicrobials
NFKBIZ	NFKB inhibitor zeta	3	Antimicrobials
LMBR1	limb development membrane protein 1	7	Antimicrobials
EPPIN	epididymal peptidase inhibitor	20	Antimicrobials
SRC	SRC proto-oncogene, non-receptor tyrosine kinase	20	Antimicrobials
MPO	myeloperoxidase	17	Antimicrobials
ELAVL1	ELAV like RNA binding protein 1	19	Antimicrobials
ROBO3	roundabout guidance receptor 3	11	Antimicrobials
SP1	Sp1 transcription factor	12	Antimicrobials
SOD1	superoxide dismutase 1	21	Antimicrobials
PDF	peptide deformylase, mitochondrial	16	Antimicrobials
DLL4	delta like canonical Notch ligand 4	15	Antimicrobials
ECD	ecdysoneless cell cycle regulator	10	Antimicrobials
SLC11A1	solute carrier family 11 member 1	2	Antimicrobials
DMBT1	deleted in malignant brain tumors 1	10	Antimicrobials
STING1	stimulator of interferon response cGAMP interactor 1	5	Antimicrobials
SKIV2L	Ski2 like RNA helicase	6	Antimicrobials
SEMG2	semenogelin 2	20	Antimicrobials
DES	desmin	2	Antimicrobials
DCK	deoxycytidine kinase	4	Antimicrobials
DAXX	death domain associated protein	6	Antimicrobials
TNFRSF10A	TNF receptor superfamily member 10a	8	Antimicrobials
TNFRSF10B	TNF receptor superfamily member 10b	8	Antimicrobials
EED	embryonic ectoderm development	11	Antimicrobials
CCL4	C-C motif chemokine ligand 4	17	Antimicrobials
LIMS1	LIM zinc finger domain containing 1	2	Antimicrobials
LALBA	lactalbumin alpha	12	Antimicrobials
APOBEC3H	apolipoprotein B mRNA editing enzyme catalytic subunit 3H	22	Antimicrobials
TMPRSS6	transmembrane serine protease 6	22	Antimicrobials
SPINK5	serine peptidase inhibitor Kazal type 5	5	Antimicrobials
MARCO	macrophage receptor with collagenous structure	2	Antimicrobials
BECN1	beclin 1	17	Antimicrobials
TNFSF11	TNF superfamily member 11	13	Antimicrobials
KNG1	kininogen 1	3	Antimicrobials
CSK	C-terminal Src kinase	15	Antimicrobials
KLRK1	killer cell lectin like receptor K1	12	Antimicrobials
KCNH2	potassium voltage-gated channel subfamily H member 2	7	Antimicrobials
JUND	JunD proto-oncogene, AP-1 transcription factor subunit	19	Antimicrobials
JAK1	Janus kinase 1	1	Antimicrobials
CLDN4	claudin 4	7	Antimicrobials
CCL28	C-C motif chemokine ligand 28	5	Antimicrobials
RNASE3	ribonuclease A family member 3	14	Antimicrobials
RN7SL1	RNA component of signal recognition particle 7SL1	14	Antimicrobials
IRF7	interferon regulatory factor 7	11	Antimicrobials
IREB2	iron responsive element binding protein 2	15	Antimicrobials
ILK	integrin linked kinase	11	Antimicrobials
IL18	interleukin 18	11	Antimicrobials
IL17A	interleukin 17A	6	Antimicrobials
LTB4R	leukotriene B4 receptor	14	Antimicrobials
APOBEC3A	apolipoprotein B mRNA editing enzyme catalytic subunit 3A	22	Antimicrobials
MASP2	mannan binding lectin serine peptidase 2	1	Antimicrobials
TRIM27	tripartite motif containing 27	6	Antimicrobials
RELA	RELA proto-oncogene, NF-kB subunit	11	Antimicrobials
IL7R	interleukin 7 receptor	5	Antimicrobials
IL1A	interleukin 1 alpha	2	Antimicrobials
PTX3	pentraxin 3	3	Antimicrobials
IFNAR2	interferon alpha and beta receptor subunit 2	21	Antimicrobials
IFN1@	-	9	Antimicrobials
SYTL1	synaptotagmin like 1	1	Antimicrobials
APOBEC3C	apolipoprotein B mRNA editing enzyme catalytic subunit 3C	22	Antimicrobials
DDX17	DEAD-box helicase 17	22	Antimicrobials
PTGS2	prostaglandin-endoperoxide synthase 2	1	Antimicrobials
HTR1A	5-hydroxytryptamine receptor 1A	5	Antimicrobials
SEPTIN7	septin 7	7	Antimicrobials
CD40LG	CD40 ligand	X	Antimicrobials
CD14	CD14 molecule	5	Antimicrobials
MASP1	mannan binding lectin serine peptidase 1	3	Antimicrobials
PROC	protein C, inactivator of coagulation factors Va and VIIIa	2	Antimicrobials
MAP2K2	mitogen-activated protein kinase kinase 2	19	Antimicrobials
MAP2K1	mitogen-activated protein kinase kinase 1	15	Antimicrobials
HRG	histidine rich glycoprotein	3	Antimicrobials
NDRG1	N-myc downstream regulated 1	8	Antimicrobials
IRF9	interferon regulatory factor 9	14	Antimicrobials
TRIM22	tripartite motif containing 22	11	Antimicrobials
LANCL1	LanC like 1	2	Antimicrobials
PPP4C	protein phosphatase 4 catalytic subunit	16	Antimicrobials
HMOX1	heme oxygenase 1	22	Antimicrobials
HMGB1	high mobility group box 1	13	Antimicrobials
RNASE7	ribonuclease A family member 7	14	Antimicrobials
ABCC4	ATP binding cassette subfamily C member 4	13	Antimicrobials
HGF	hepatocyte growth factor	7	Antimicrobials
HDAC1	histone deacetylase 1	1	Antimicrobials
IFNLR1	interferon lambda receptor 1	1	Antimicrobials
PLSCR1	phospholipid scramblase 1	3	Antimicrobials
BACH2	BTB domain and CNC homolog 2	6	Antimicrobials
TANK	TRAF family member associated NFKB activator	2	Antimicrobials
PIK3CG	phosphatidylinositol-4,5-bisphosphate 3-kinase catalytic subunit gamma	7	Antimicrobials
ARRB1	arrestin beta 1	11	Antimicrobials
RSAD2	radical S-adenosyl methionine domain containing 2	2	Antimicrobials
STAB2	stabilin 2	12	Antimicrobials
TBK1	TANK binding kinase 1	12	Antimicrobials
PDYN	prodynorphin	20	Antimicrobials
PDGFRB	platelet derived growth factor receptor beta	5	Antimicrobials
PDCD1	programmed cell death 1	2	Antimicrobials
PCSK2	proprotein convertase subtilisin/kexin type 2	20	Antimicrobials
PCSK1	proprotein convertase subtilisin/kexin type 1	5	Antimicrobials
ARG2	arginase 2	14	Antimicrobials
AQP9	aquaporin 9	15	Antimicrobials
FASLG	Fas ligand	1	Antimicrobials
APOH	apolipoprotein H	17	Antimicrobials
BIRC5	baculoviral IAP repeat containing 5	17	Antimicrobials
ANXA6	annexin A6	5	Antimicrobials
IL22	interleukin 22	12	Antimicrobials
VTN	vitronectin	17	Antimicrobials
VIM	vimentin	10	Antimicrobials
VCAM1	vascular cell adhesion molecule 1	1	Antimicrobials
PRDX1	peroxiredoxin 1	1	Antimicrobials
GFAP	glial fibrillary acidic protein	17	Antimicrobials
GBP2	guanylate binding protein 2	1	Antimicrobials
ALB	albumin	4	Antimicrobials
SLC29A3	solute carrier family 29 member 3	10	Antimicrobials
OAS1	2'-5'-oligoadenylate synthetase 1	12	Antimicrobials
AGER	advanced glycosylation end-product specific receptor	6	Antimicrobials
UNC93B1	unc-93 homolog B1, TLR signaling regulator	11	Antimicrobials
TNFSF4	TNF superfamily member 4	1	Antimicrobials
NOS1	nitric oxide synthase 1	12	Antimicrobials
ACTG1	actin gamma 1	17	Antimicrobials
ACTA1	actin alpha 1, skeletal muscle	1	Antimicrobials
ACO1	aconitase 1	9	Antimicrobials
SERPINA3	serpin family A member 3	14	Antimicrobials
CXCR1	C-X-C motif chemokine receptor 1	2	Antimicrobials
CCL15	C-C motif chemokine ligand 15	17	Antimicrobials
CCL14	C-C motif chemokine ligand 14	17	Antimicrobials
CCL16	C-C motif chemokine ligand 16	17	Antimicrobials
CCL19	C-C motif chemokine ligand 19	9	Antimicrobials
CCL18	C-C motif chemokine ligand 18	17	Antimicrobials
CCL17	C-C motif chemokine ligand 17	16	Antimicrobials
CCL26	C-C motif chemokine ligand 26	7	Antimicrobials
CCL22	C-C motif chemokine ligand 22	16	Antimicrobials
CCR3	C-C motif chemokine receptor 3	3	Antimicrobials
CCL4L1	C-C motif chemokine ligand 4 like 1	17	Antimicrobials
ACKR2	atypical chemokine receptor 2	3	Antimicrobials
CCR7	C-C motif chemokine receptor 7	17	Antimicrobials
CCL27	C-C motif chemokine ligand 27	9	Antimicrobials
CCR8	C-C motif chemokine receptor 8	3	Antimicrobials
ACKR4	atypical chemokine receptor 4	3	Antimicrobials
CCL2	C-C motif chemokine ligand 2	17	Antimicrobials
CCL21	C-C motif chemokine ligand 21	9	Antimicrobials
CCL7	C-C motif chemokine ligand 7	17	Antimicrobials
CCL3	C-C motif chemokine ligand 3	17	Antimicrobials
CCL11	C-C motif chemokine ligand 11	17	Antimicrobials
CCR5	C-C motif chemokine receptor 5	3	Antimicrobials
CCL23	C-C motif chemokine ligand 23	17	Antimicrobials
CCL25	C-C motif chemokine ligand 25	19	Antimicrobials
CCL3L3	C-C motif chemokine ligand 3 like 3	17	Antimicrobials
CCL4L2	C-C motif chemokine ligand 4 like 2	17	Antimicrobials
CCL3L1	C-C motif chemokine ligand 3 like 1	17	Antimicrobials
CCR1	C-C motif chemokine receptor 1	3	Antimicrobials
CCL24	C-C motif chemokine ligand 24	7	Antimicrobials
XCL2	X-C motif chemokine ligand 2	1	Antimicrobials
CXCR4	C-X-C motif chemokine receptor 4	2	Antimicrobials
CXCR6	C-X-C motif chemokine receptor 6	3	Antimicrobials
CCR4	C-C motif chemokine receptor 4	3	Antimicrobials
TAFA5	TAFA chemokine like family member 5	22	Antimicrobials
TAFA3	TAFA chemokine like family member 3	1	Antimicrobials
TAFA4	TAFA chemokine like family member 4	3	Antimicrobials
TAFA1	TAFA chemokine like family member 1	3	Antimicrobials
TAFA2	TAFA chemokine like family member 2	12	Antimicrobials
CCL15-CCL14	CCL15-CCL14 readthrough (NMD candidate)	17	Antimicrobials
PTK2B	protein tyrosine kinase 2 beta	8	Antimicrobials
IL4	interleukin 4	5	Antimicrobials
CDH1	cadherin 1	16	Antimicrobials
LTBP1	latent transforming growth factor beta binding protein 1	2	Antimicrobials
IL13	interleukin 13	5	Antimicrobials
IL10	interleukin 10	1	Antimicrobials
IL2	interleukin 2	4	Antimicrobials
PPARG	peroxisome proliferator activated receptor gamma	3	Antimicrobials
FGR	FGR proto-oncogene, Src family tyrosine kinase	1	Antimicrobials
MIF	macrophage migration inhibitory factor	22	Antimicrobials
CRP	C-reactive protein	1	Antimicrobials
JAK2	Janus kinase 2	9	Antimicrobials
PTK2	protein tyrosine kinase 2	8	Antimicrobials
PTGDR	prostaglandin D2 receptor	14	Antimicrobials
CD86	CD86 molecule	3	Antimicrobials
HCK	HCK proto-oncogene, Src family tyrosine kinase	20	Antimicrobials
VDR	vitamin D receptor	12	Antimicrobials
OLR1	oxidized low density lipoprotein receptor 1	12	Antimicrobials
GRK2	G protein-coupled receptor kinase 2	11	Antimicrobials
TXK	TXK tyrosine kinase	4	Antimicrobials
RNASE2	ribonuclease A family member 2	14	Antimicrobials
CD79A	CD79a molecule	19	BCRSignalingPathway
CD79B	CD79b molecule	17	BCRSignalingPathway
LYN	LYN proto-oncogene, Src family tyrosine kinase	8	BCRSignalingPathway
SYK	spleen associated tyrosine kinase	9	BCRSignalingPathway
BTK	Bruton tyrosine kinase	X	BCRSignalingPathway
BLNK	B cell linker	10	BCRSignalingPathway
VAV3	vav guanine nucleotide exchange factor 3	1	BCRSignalingPathway
VAV1	vav guanine nucleotide exchange factor 1	19	BCRSignalingPathway
VAV2	vav guanine nucleotide exchange factor 2	9	BCRSignalingPathway
RAC1	Rac family small GTPase 1	7	BCRSignalingPathway
RAC2	Rac family small GTPase 2	22	BCRSignalingPathway
RAC3	Rac family small GTPase 3	17	BCRSignalingPathway
PPP3CA	protein phosphatase 3 catalytic subunit alpha	4	BCRSignalingPathway
PPP3CB	protein phosphatase 3 catalytic subunit beta	10	BCRSignalingPathway
PPP3CC	protein phosphatase 3 catalytic subunit gamma	8	BCRSignalingPathway
CHP1	calcineurin like EF-hand protein 1	15	BCRSignalingPathway
PPP3R1	protein phosphatase 3 regulatory subunit B, alpha	2	BCRSignalingPathway
PPP3R2	protein phosphatase 3 regulatory subunit B, beta	9	BCRSignalingPathway
CHP2	calcineurin like EF-hand protein 2	16	BCRSignalingPathway
NFAT5	nuclear factor of activated T cells 5	16	BCRSignalingPathway
NFATC1	nuclear factor of activated T cells 1	18	BCRSignalingPathway
NFATC2	nuclear factor of activated T cells 2	20	BCRSignalingPathway
NFATC3	nuclear factor of activated T cells 3	16	BCRSignalingPathway
NFATC4	nuclear factor of activated T cells 4	14	BCRSignalingPathway
HRAS	HRas proto-oncogene, GTPase	11	BCRSignalingPathway
KRAS	KRAS proto-oncogene, GTPase	12	BCRSignalingPathway
NRAS	NRAS proto-oncogene, GTPase	1	BCRSignalingPathway
FOS	Fos proto-oncogene, AP-1 transcription factor subunit	14	BCRSignalingPathway
CARD11	caspase recruitment domain family member 11	7	BCRSignalingPathway
BCL10	BCL10 immune signaling adaptor	1	BCRSignalingPathway
MALT1	MALT1 paracaspase	18	BCRSignalingPathway
CHUK	component of inhibitor of nuclear factor kappa B kinase complex	10	BCRSignalingPathway
IKBKB	inhibitor of nuclear factor kappa B kinase subunit beta	8	BCRSignalingPathway
IKBKG	inhibitor of nuclear factor kappa B kinase regulatory subunit gamma	X	BCRSignalingPathway
NFKBIA	NFKB inhibitor alpha	14	BCRSignalingPathway
NFKBIB	NFKB inhibitor beta	19	BCRSignalingPathway
NFKBIE	NFKB inhibitor epsilon	6	BCRSignalingPathway
CD19	CD19 molecule	16	BCRSignalingPathway
CR2	complement C3d receptor 2	1	BCRSignalingPathway
PIK3R5	phosphoinositide-3-kinase regulatory subunit 5	17	BCRSignalingPathway
PIK3R1	phosphoinositide-3-kinase regulatory subunit 1	5	BCRSignalingPathway
PIK3R2	phosphoinositide-3-kinase regulatory subunit 2	19	BCRSignalingPathway
PIK3R3	phosphoinositide-3-kinase regulatory subunit 3	1	BCRSignalingPathway
PIK3CA	phosphatidylinositol-4,5-bisphosphate 3-kinase catalytic subunit alpha	3	BCRSignalingPathway
PIK3CB	phosphatidylinositol-4,5-bisphosphate 3-kinase catalytic subunit beta	3	BCRSignalingPathway
PIK3CD	phosphatidylinositol-4,5-bisphosphate 3-kinase catalytic subunit delta	1	BCRSignalingPathway
AKT3	AKT serine/threonine kinase 3	1	BCRSignalingPathway
AKT1	AKT serine/threonine kinase 1	14	BCRSignalingPathway
AKT2	AKT serine/threonine kinase 2	19	BCRSignalingPathway
GSK3B	glycogen synthase kinase 3 beta	3	BCRSignalingPathway
INPP5D	inositol polyphosphate-5-phosphatase D	2	BCRSignalingPathway
CD22	CD22 molecule	19	BCRSignalingPathway
CD72	CD72 molecule	9	BCRSignalingPathway
PTPN6	protein tyrosine phosphatase non-receptor type 6	12	BCRSignalingPathway
LILRB3	leukocyte immunoglobulin like receptor B3	19	BCRSignalingPathway
FCGR2B	Fc fragment of IgG receptor IIb	1	BCRSignalingPathway
RASGRP3	RAS guanyl releasing protein 3	2	BCRSignalingPathway
PLCG2	phospholipase C gamma 2	16	BCRSignalingPathway
PRKCB	protein kinase C beta	16	BCRSignalingPathway
IFITM1	interferon induced transmembrane protein 1	11	BCRSignalingPathway
IGH	immunoglobulin heavy locus	14	BCRSignalingPathway
IGHA1	immunoglobulin heavy constant alpha 1	14	BCRSignalingPathway
IGHA2	immunoglobulin heavy constant alpha 2 (A2m marker)	14	BCRSignalingPathway
IGHD	immunoglobulin heavy constant delta	14	BCRSignalingPathway
IGHD1-1	immunoglobulin heavy diversity 1-1	14	BCRSignalingPathway
IGHD1-14	immunoglobulin heavy diversity 1-14 (non-functional)	14	BCRSignalingPathway
IGHD1-20	immunoglobulin heavy diversity 1-20	14	BCRSignalingPathway
IGHD1-26	immunoglobulin heavy diversity 1-26	14	BCRSignalingPathway
IGHD1-7	immunoglobulin heavy diversity 1-7	14	BCRSignalingPathway
IGHD2-15	immunoglobulin heavy diversity 2-15	14	BCRSignalingPathway
IGHD2-2	immunoglobulin heavy diversity 2-2	14	BCRSignalingPathway
IGHD2-21	immunoglobulin heavy diversity 2-21	14	BCRSignalingPathway
IGHD2-8	immunoglobulin heavy diversity 2-8	14	BCRSignalingPathway
IGHD3-10	immunoglobulin heavy diversity 3-10	14	BCRSignalingPathway
IGHD3-16	immunoglobulin heavy diversity 3-16	14	BCRSignalingPathway
IGHD3-22	immunoglobulin heavy diversity 3-22	14	BCRSignalingPathway
IGHD3-3	immunoglobulin heavy diversity 3-3	14	BCRSignalingPathway
IGHD3-9	immunoglobulin heavy diversity 3-9	14	BCRSignalingPathway
IGHD4-11	immunoglobulin heavy diversity 4-11 (non-functional)	14	BCRSignalingPathway
IGHD4-17	immunoglobulin heavy diversity 4-17	14	BCRSignalingPathway
IGHD4-23	immunoglobulin heavy diversity 4-23 (non-functional)	14	BCRSignalingPathway
IGHD4-4	immunoglobulin heavy diversity 4-4	14	BCRSignalingPathway
IGHD5-12	immunoglobulin heavy diversity 5-12	14	BCRSignalingPathway
IGHD5-18	immunoglobulin heavy diversity 5-18	14	BCRSignalingPathway
IGHD5-24	immunoglobulin heavy diversity 5-24 (non-functional)	14	BCRSignalingPathway
IGHD5-5	immunoglobulin heavy diversity 5-5	14	BCRSignalingPathway
IGHD6-13	immunoglobulin heavy diversity 6-13	14	BCRSignalingPathway
IGHD6-19	immunoglobulin heavy diversity 6-19	14	BCRSignalingPathway
IGHD6-25	immunoglobulin heavy diversity 6-25	14	BCRSignalingPathway
IGHD6-6	immunoglobulin heavy diversity 6-6	14	BCRSignalingPathway
IGHD7-27	immunoglobulin heavy diversity 7-27	14	BCRSignalingPathway
IGHE	immunoglobulin heavy constant epsilon	14	BCRSignalingPathway
IGHG1	immunoglobulin heavy constant gamma 1 (G1m marker)	14	BCRSignalingPathway
IGHG2	immunoglobulin heavy constant gamma 2 (G2m marker)	14	BCRSignalingPathway
IGHG3	immunoglobulin heavy constant gamma 3 (G3m marker)	14	BCRSignalingPathway
IGHG4	immunoglobulin heavy constant gamma 4 (G4m marker)	14	BCRSignalingPathway
IGHJ1	immunoglobulin heavy joining 1	14	BCRSignalingPathway
IGHJ2	immunoglobulin heavy joining 2	14	BCRSignalingPathway
IGHJ3	immunoglobulin heavy joining 3	14	BCRSignalingPathway
IGHJ4	immunoglobulin heavy joining 4	14	BCRSignalingPathway
IGHJ5	immunoglobulin heavy joining 5	14	BCRSignalingPathway
IGHJ6	immunoglobulin heavy joining 6	14	BCRSignalingPathway
IGHM	immunoglobulin heavy constant mu	14	BCRSignalingPathway
IGHV1-18	immunoglobulin heavy variable 1-18	14	BCRSignalingPathway
IGHV1-2	immunoglobulin heavy variable 1-2	14	BCRSignalingPathway
IGHV1-24	immunoglobulin heavy variable 1-24	14	BCRSignalingPathway
IGHV1-3	immunoglobulin heavy variable 1-3	14	BCRSignalingPathway
IGHV1-45	immunoglobulin heavy variable 1-45	14	BCRSignalingPathway
IGHV1-46	immunoglobulin heavy variable 1-46	14	BCRSignalingPathway
IGHV1-58	immunoglobulin heavy variable 1-58	14	BCRSignalingPathway
IGHV1-69	immunoglobulin heavy variable 1-69	14	BCRSignalingPathway
IGHV1-8	immunoglobulin heavy variable 1-8	14	BCRSignalingPathway
IGHV1-38-4	immunoglobulin heavy variable 1-38-4 (non-functional)	14	BCRSignalingPathway
IGHV1-69-2	immunoglobulin heavy variable 1-69-2	14	BCRSignalingPathway
IGHV2-26	immunoglobulin heavy variable 2-26	14	BCRSignalingPathway
IGHV2-5	immunoglobulin heavy variable 2-5	14	BCRSignalingPathway
IGHV2-70	immunoglobulin heavy variable 2-70	14	BCRSignalingPathway
IGHV3-11	immunoglobulin heavy variable 3-11	14	BCRSignalingPathway
IGHV3-13	immunoglobulin heavy variable 3-13	14	BCRSignalingPathway
IGHV3-15	immunoglobulin heavy variable 3-15	14	BCRSignalingPathway
IGHV3-16	immunoglobulin heavy variable 3-16 (non-functional)	14	BCRSignalingPathway
IGHV3-20	immunoglobulin heavy variable 3-20	14	BCRSignalingPathway
IGHV3-21	immunoglobulin heavy variable 3-21	14	BCRSignalingPathway
IGHV3-23	immunoglobulin heavy variable 3-23	14	BCRSignalingPathway
IGHV3-30	immunoglobulin heavy variable 3-30	14	BCRSignalingPathway
IGHV3-30-3	immunoglobulin heavy variable 3-30-3	14	BCRSignalingPathway
IGHV3-30-5	immunoglobulin heavy variable 3-30-5	14	BCRSignalingPathway
IGHV3-33	immunoglobulin heavy variable 3-33	14	BCRSignalingPathway
IGHV3-35	immunoglobulin heavy variable 3-35 (non-functional)	14	BCRSignalingPathway
IGHV3-38	immunoglobulin heavy variable 3-38 (non-functional)	14	BCRSignalingPathway
IGHV3-43	immunoglobulin heavy variable 3-43	14	BCRSignalingPathway
IGHV3-48	immunoglobulin heavy variable 3-48	14	BCRSignalingPathway
IGHV3-49	immunoglobulin heavy variable 3-49	14	BCRSignalingPathway
IGHV3-53	immunoglobulin heavy variable 3-53	14	BCRSignalingPathway
IGHV3-64	immunoglobulin heavy variable 3-64	14	BCRSignalingPathway
IGHV3-66	immunoglobulin heavy variable 3-66	14	BCRSignalingPathway
IGHV3-7	immunoglobulin heavy variable 3-7	14	BCRSignalingPathway
IGHV3-72	immunoglobulin heavy variable 3-72	14	BCRSignalingPathway
IGHV3-73	immunoglobulin heavy variable 3-73	14	BCRSignalingPathway
IGHV3-74	immunoglobulin heavy variable 3-74	14	BCRSignalingPathway
IGHV3-9	immunoglobulin heavy variable 3-9	14	BCRSignalingPathway
IGHV3-38-3	immunoglobulin heavy variable 3-38-3 (non-functional)	14	BCRSignalingPathway
IGHV3-69-1	immunoglobulin heavy variable 3-69-1 (pseudogene)	14	BCRSignalingPathway
IGHV4-28	immunoglobulin heavy variable 4-28	14	BCRSignalingPathway
IGHV4-30-1	immunoglobulin heavy variable 4-30-1	14	BCRSignalingPathway
IGHV4-30-2	immunoglobulin heavy variable 4-30-2	14	BCRSignalingPathway
IGHV4-30-4	immunoglobulin heavy variable 4-30-4	14	BCRSignalingPathway
IGHV4-31	immunoglobulin heavy variable 4-31	14	BCRSignalingPathway
IGHV4-34	immunoglobulin heavy variable 4-34	14	BCRSignalingPathway
IGHV4-39	immunoglobulin heavy variable 4-39	14	BCRSignalingPathway
IGHV4-4	immunoglobulin heavy variable 4-4	14	BCRSignalingPathway
IGHV4-59	immunoglobulin heavy variable 4-59	14	BCRSignalingPathway
IGHV4-61	immunoglobulin heavy variable 4-61	14	BCRSignalingPathway
IGHV4-38-2	immunoglobulin heavy variable 4-38-2	14	BCRSignalingPathway
IGHV5-51	immunoglobulin heavy variable 5-51	14	BCRSignalingPathway
IGHV5-10-1	immunoglobulin heavy variable 5-10-1	14	BCRSignalingPathway
IGHV6-1	immunoglobulin heavy variable 6-1	14	BCRSignalingPathway
IGHV7-4-1	immunoglobulin heavy variable 7-4-1	14	BCRSignalingPathway
IGHV7-81	immunoglobulin heavy variable 7-81 (non-functional)	14	BCRSignalingPathway
IGK	immunoglobulin kappa locus	2	BCRSignalingPathway
IGKC	immunoglobulin kappa constant	2	BCRSignalingPathway
IGKDEL	immunoglobulin kappa deleting element or like	2	BCRSignalingPathway
IGKJ	-	2	BCRSignalingPathway
IGKJ1	immunoglobulin kappa joining 1	2	BCRSignalingPathway
IGKJ2	immunoglobulin kappa joining 2	2	BCRSignalingPathway
IGKJ3	immunoglobulin kappa joining 3	2	BCRSignalingPathway
IGKJ4	immunoglobulin kappa joining 4	2	BCRSignalingPathway
IGKJ5	immunoglobulin kappa joining 5	2	BCRSignalingPathway
IGKV@	-	2	BCRSignalingPathway
IGKV1-12	immunoglobulin kappa variable 1-12	2	BCRSignalingPathway
IGKV1-13	immunoglobulin kappa variable 1-13	2	BCRSignalingPathway
IGKV1-16	immunoglobulin kappa variable 1-16	2	BCRSignalingPathway
IGKV1-17	immunoglobulin kappa variable 1-17	2	BCRSignalingPathway
IGKV1-27	immunoglobulin kappa variable 1-27	2	BCRSignalingPathway
IGKV1-33	immunoglobulin kappa variable 1-33	2	BCRSignalingPathway
IGKV1-37	immunoglobulin kappa variable 1-37 (non-functional)	2	BCRSignalingPathway
IGKV1-39	immunoglobulin kappa variable 1-39	2	BCRSignalingPathway
IGKV1-5	immunoglobulin kappa variable 1-5	2	BCRSignalingPathway
IGKV1-6	immunoglobulin kappa variable 1-6	2	BCRSignalingPathway
IGKV1-8	immunoglobulin kappa variable 1-8	2	BCRSignalingPathway
IGKV1-9	immunoglobulin kappa variable 1-9	2	BCRSignalingPathway
IGKV1D-12	immunoglobulin kappa variable 1D-12	2	BCRSignalingPathway
IGKV1D-13	immunoglobulin kappa variable 1D-13	2	BCRSignalingPathway
IGKV1D-16	immunoglobulin kappa variable 1D-16	2	BCRSignalingPathway
IGKV1D-17	immunoglobulin kappa variable 1D-17	2	BCRSignalingPathway
IGKV1D-33	immunoglobulin kappa variable 1D-33	2	BCRSignalingPathway
IGKV1D-37	immunoglobulin kappa variable 1D-37 (non-functional)	2	BCRSignalingPathway
IGKV1D-39	immunoglobulin kappa variable 1D-39	2	BCRSignalingPathway
IGKV1D-42	immunoglobulin kappa variable 1D-42 (non-functional)	2	BCRSignalingPathway
IGKV1D-43	immunoglobulin kappa variable 1D-43	2	BCRSignalingPathway
IGKV1D-8	immunoglobulin kappa variable 1D-8	2	BCRSignalingPathway
IGKV2-24	immunoglobulin kappa variable 2-24	2	BCRSignalingPathway
IGKV2-28	immunoglobulin kappa variable 2-28	2	BCRSignalingPathway
IGKV2-30	immunoglobulin kappa variable 2-30	2	BCRSignalingPathway
IGKV2-40	immunoglobulin kappa variable 2-40	2	BCRSignalingPathway
IGKV2D-24	immunoglobulin kappa variable 2D-24 (non-functional)	2	BCRSignalingPathway
IGKV2D-28	immunoglobulin kappa variable 2D-28	2	BCRSignalingPathway
IGKV2D-29	immunoglobulin kappa variable 2D-29	2	BCRSignalingPathway
IGKV2D-30	immunoglobulin kappa variable 2D-30	2	BCRSignalingPathway
IGKV2D-40	immunoglobulin kappa variable 2D-40	2	BCRSignalingPathway
IGKV3-11	immunoglobulin kappa variable 3-11	2	BCRSignalingPathway
IGKV3-15	immunoglobulin kappa variable 3-15	2	BCRSignalingPathway
IGKV3-20	immunoglobulin kappa variable 3-20	2	BCRSignalingPathway
IGKV3-7	immunoglobulin kappa variable 3-7 (non-functional)	2	BCRSignalingPathway
IGKV3D-11	immunoglobulin kappa variable 3D-11	2	BCRSignalingPathway
IGKV3D-15	immunoglobulin kappa variable 3D-15	2	BCRSignalingPathway
IGKV3D-20	immunoglobulin kappa variable 3D-20	2	BCRSignalingPathway
IGKV3D-7	immunoglobulin kappa variable 3D-7	2	BCRSignalingPathway
IGKV4-1	immunoglobulin kappa variable 4-1	2	BCRSignalingPathway
IGKV5-2	immunoglobulin kappa variable 5-2	2	BCRSignalingPathway
IGKV6-21	immunoglobulin kappa variable 6-21 (non-functional)	2	BCRSignalingPathway
IGKV6D-21	immunoglobulin kappa variable 6D-21 (non-functional)	2	BCRSignalingPathway
IGKV6D-41	immunoglobulin kappa variable 6D-41 (non-functional)	2	BCRSignalingPathway
IGL	immunoglobulin lambda locus	22	BCRSignalingPathway
IGLC1	immunoglobulin lambda constant 1	22	BCRSignalingPathway
IGLC2	immunoglobulin lambda constant 2	22	BCRSignalingPathway
IGLC3	immunoglobulin lambda constant 3 (Kern-Oz+ marker)	22	BCRSignalingPathway
IGLC6	immunoglobulin lambda constant 6	22	BCRSignalingPathway
IGLC7	immunoglobulin lambda constant 7	22	BCRSignalingPathway
IGLJ	-	22	BCRSignalingPathway
IGLJ1	immunoglobulin lambda joining 1	22	BCRSignalingPathway
IGLJ2	immunoglobulin lambda joining 2	22	BCRSignalingPathway
IGLJ3	immunoglobulin lambda joining 3	22	BCRSignalingPathway
IGLJ4	immunoglobulin lambda joining 4 (non-functional)	22	BCRSignalingPathway
IGLJ5	immunoglobulin lambda joining 5 (non-functional)	22	BCRSignalingPathway
IGLJ6	immunoglobulin lambda joining 6	22	BCRSignalingPathway
IGLJ7	immunoglobulin lambda joining 7	22	BCRSignalingPathway
IGLV@	-	22	BCRSignalingPathway
IGLV1-36	immunoglobulin lambda variable 1-36	22	BCRSignalingPathway
IGLV1-40	immunoglobulin lambda variable 1-40	22	BCRSignalingPathway
IGLV1-44	immunoglobulin lambda variable 1-44	22	BCRSignalingPathway
IGLV1-47	immunoglobulin lambda variable 1-47	22	BCRSignalingPathway
IGLV1-50	immunoglobulin lambda variable 1-50 (non-functional)	22	BCRSignalingPathway
IGLV1-51	immunoglobulin lambda variable 1-51	22	BCRSignalingPathway
IGLV10-54	immunoglobulin lambda variable 10-54	22	BCRSignalingPathway
IGLV11-55	immunoglobulin lambda variable 11-55 (non-functional)	22	BCRSignalingPathway
IGLV2-11	immunoglobulin lambda variable 2-11	22	BCRSignalingPathway
IGLV2-14	immunoglobulin lambda variable 2-14	22	BCRSignalingPathway
IGLV2-18	immunoglobulin lambda variable 2-18	22	BCRSignalingPathway
IGLV2-23	immunoglobulin lambda variable 2-23	22	BCRSignalingPathway
IGLV2-33	immunoglobulin lambda variable 2-33 (non-functional)	22	BCRSignalingPathway
IGLV2-8	immunoglobulin lambda variable 2-8	22	BCRSignalingPathway
IGLV3-1	immunoglobulin lambda variable 3-1	22	BCRSignalingPathway
IGLV3-10	immunoglobulin lambda variable 3-10	22	BCRSignalingPathway
IGLV3-12	immunoglobulin lambda variable 3-12	22	BCRSignalingPathway
IGLV3-16	immunoglobulin lambda variable 3-16	22	BCRSignalingPathway
IGLV3-19	immunoglobulin lambda variable 3-19	22	BCRSignalingPathway
IGLV3-21	immunoglobulin lambda variable 3-21	22	BCRSignalingPathway
IGLV3-22	immunoglobulin lambda variable 3-22	22	BCRSignalingPathway
IGLV3-25	immunoglobulin lambda variable 3-25	22	BCRSignalingPathway
IGLV3-27	immunoglobulin lambda variable 3-27	22	BCRSignalingPathway
IGLV3-32	immunoglobulin lambda variable 3-32 (non-functional)	22	BCRSignalingPathway
IGLV3-9	immunoglobulin lambda variable 3-9	22	BCRSignalingPathway
IGLV4-3	immunoglobulin lambda variable 4-3	22	BCRSignalingPathway
IGLV4-60	immunoglobulin lambda variable 4-60	22	BCRSignalingPathway
IGLV4-69	immunoglobulin lambda variable 4-69	22	BCRSignalingPathway
IGLV5-37	immunoglobulin lambda variable 5-37	22	BCRSignalingPathway
IGLV5-39	immunoglobulin lambda variable 5-39	22	BCRSignalingPathway
IGLV5-45	immunoglobulin lambda variable 5-45	22	BCRSignalingPathway
IGLV5-48	immunoglobulin lambda variable 5-48 (non-functional)	22	BCRSignalingPathway
IGLV5-52	immunoglobulin lambda variable 5-52	22	BCRSignalingPathway
IGLV6-57	immunoglobulin lambda variable 6-57	22	BCRSignalingPathway
IGLV7-43	immunoglobulin lambda variable 7-43	22	BCRSignalingPathway
IGLV7-46	immunoglobulin lambda variable 7-46	22	BCRSignalingPathway
IGLV8-61	immunoglobulin lambda variable 8-61	22	BCRSignalingPathway
IGLV9-49	immunoglobulin lambda variable 9-49	22	BCRSignalingPathway
C3	complement C3	19	Chemokines
C5	complement C5	9	Chemokines
CCL3P1	C-C motif chemokine ligand 3 pseudogene 1	17	Chemokines
CKLF	chemokine like factor	16	Chemokines
CMA1	chymase 1	14	Chemokines
CX3CL1	C-X3-C motif chemokine ligand 1	16	Chemokines
CXCL17	C-X-C motif chemokine ligand 17	19	Chemokines
CCN1	cellular communication network factor 1	1	Chemokines
EDN1	endothelin 1	6	Chemokines
EDN2	endothelin 2	1	Chemokines
EDN3	endothelin 3	20	Chemokines
FGF10	fibroblast growth factor 10	5	Chemokines
LECT2	leukocyte cell derived chemotaxin 2	5	Chemokines
PPBPP1	pro-platelet basic protein pseudogene 1	4	Chemokines
PROK2	prokineticin 2	3	Chemokines
SAA1	serum amyloid A1	11	Chemokines
SAA2	serum amyloid A2	11	Chemokines
SBDS	SBDS ribosome maturation factor	7	Chemokines
SEMA3A	semaphorin 3A	7	Chemokines
SEMA3B	semaphorin 3B	3	Chemokines
SEMA3C	semaphorin 3C	7	Chemokines
SEMA3D	semaphorin 3D	7	Chemokines
SEMA3E	semaphorin 3E	7	Chemokines
SEMA3F	semaphorin 3F	3	Chemokines
SEMA3G	semaphorin 3G	3	Chemokines
SEMA4A	semaphorin 4A	1	Chemokines
SEMA4B	semaphorin 4B	15	Chemokines
SEMA4C	semaphorin 4C	2	Chemokines
SEMA4D	semaphorin 4D	9	Chemokines
SEMA4F	ssemaphorin 4F	2	Chemokines
SEMA4G	semaphorin 4G	10	Chemokines
SEMA5A	semaphorin 5A	5	Chemokines
SEMA5B	semaphorin 5B	3	Chemokines
SEMA6A	semaphorin 6A	5	Chemokines
SEMA6B	semaphorin 6B	19	Chemokines
SEMA6C	semaphorin 6C	1	Chemokines
SEMA6D	semaphorin 6D	15	Chemokines
SEMA7A	semaphorin 7A (John Milton Hagen blood group)	15	Chemokines
SLIT1	slit guidance ligand 1	10	Chemokines
SLIT2	slit guidance ligand 2	4	Chemokines
TNC	tenascin C	9	Chemokines
TYMP	thymidine phosphorylase	22	Chemokines
C5AR1	complement C5a receptor 1	19	Chemokine_Receptors
CCR9	C-C motif chemokine receptor 9	3	Chemokine_Receptors
CCRL2	C-C motif chemokine receptor like 2	3	Chemokine_Receptors
CMKLR1	chemerin chemokine-like receptor 1	12	Chemokine_Receptors
CX3CR1	C-X3-C motif chemokine receptor 1	3	Chemokine_Receptors
CXCR3	C-X-C motif chemokine receptor 3	X	Chemokine_Receptors
CXCR5	C-X-C motif chemokine receptor 5	11	Chemokine_Receptors
ACKR3	atypical chemokine receptor 3	2	Chemokine_Receptors
CYSLTR1	cysteinyl leukotriene receptor 1	X	Chemokine_Receptors
CYSLTR2	cysteinyl leukotriene receptor 2	13	Chemokine_Receptors
ACKR1	atypical chemokine receptor 1 (Duffy blood group)	1	Chemokine_Receptors
EDNRA	endothelin receptor type A	4	Chemokine_Receptors
EDNRB	endothelin receptor type B	13	Chemokine_Receptors
FPR1	formyl peptide receptor 1	19	Chemokine_Receptors
FPR2	formyl peptide receptor 2	19	Chemokine_Receptors
GPR17	G protein-coupled receptor 17	2	Chemokine_Receptors
GPR32	G protein-coupled receptor 32	19	Chemokine_Receptors
GPR33	G protein-coupled receptor 33	14	Chemokine_Receptors
PTGDR2	prostaglandin D2 receptor 2	11	Chemokine_Receptors
C5AR2	complement component 5a receptor 2	19	Chemokine_Receptors
CXCR2	C-X-C motif chemokine receptor 2	2	Chemokine_Receptors
LTB4R2	leukotriene B4 receptor 2	14	Chemokine_Receptors
PLAUR	plasminogen activator, urokinase receptor	19	Chemokine_Receptors
PLXNA1	plexin A1	3	Chemokine_Receptors
PLXNA2	plexin A2	1	Chemokine_Receptors
PLXNA3	plexin A3	X	Chemokine_Receptors
PLXNA4	plexin A4	7	Chemokine_Receptors
PLXNB1	plexin B1	3	Chemokine_Receptors
PLXNB2	plexin B2	22	Chemokine_Receptors
PLXNB3	plexin B3	X	Chemokine_Receptors
PLXNC1	plexin C1	12	Chemokine_Receptors
PLXND1	plexin D1	3	Chemokine_Receptors
PTAFR	platelet activating factor receptor	1	Chemokine_Receptors
ROBO1	roundabout guidance receptor 1	3	Chemokine_Receptors
ROBO2	roundabout guidance receptor 2	3	Chemokine_Receptors
RXFP3	relaxin family peptide receptor 3	5	Chemokine_Receptors
XCR1	X-C motif chemokine receptor 1	3	Chemokine_Receptors
ADM	adrenomedullin	11	Cytokines
ADM2	adrenomedullin 2	22	Cytokines
AGRP	agouti related neuropeptide	16	Cytokines
AGT	angiotensinogen	1	Cytokines
AMBN	ameloblastin	4	Cytokines
AMELX	amelogenin X-linked	X	Cytokines
AMH	anti-Mullerian hormone	19	Cytokines
ANGPTL5	angiopoietin like 5	11	Cytokines
ANGPTL7	angiopoietin like 7	1	Cytokines
APLN	apelin	X	Cytokines
AREG	amphiregulin	4	Cytokines
MANF	mesencephalic astrocyte derived neurotrophic factor	3	Cytokines
CDNF	cerebral dopamine neurotrophic factor	10	Cytokines
ARTN	artemin	1	Cytokines
AVP	arginine vasopressin	20	Cytokines
BDNF	brain derived neurotrophic factor	11	Cytokines
BMP1	bone morphogenetic protein 1	8	Cytokines
BMP10	bone morphogenetic protein 10	2	Cytokines
BMP15	bone morphogenetic protein 15	X	Cytokines
BMP2	bone morphogenetic protein 2	20	Cytokines
BMP3	bone morphogenetic protein 3	4	Cytokines
BMP4	bone morphogenetic protein 4	14	Cytokines
BMP5	bone morphogenetic protein 5	6	Cytokines
BMP6	bone morphogenetic protein 6	6	Cytokines
BMP7	bone morphogenetic protein 7	20	Cytokines
BMP8A	bone morphogenetic protein 8a	1	Cytokines
BMP8B	bone morphogenetic protein 8b	1	Cytokines
BTC	betacellulin	4	Cytokines
MYDGF	myeloid derived growth factor	19	Cytokines
CALCA	calcitonin related polypeptide alpha	11	Cytokines
CALCB	calcitonin related polypeptide beta	11	Cytokines
CAT	catalase	11	Cytokines
CCK	cholecystokinin	3	Cytokines
CD320	CD320 molecule	19	Cytokines
CD70	CD70 molecule	19	Cytokines
ADA2	adenosine deaminase 2	22	Cytokines
CER1	cerberus 1, DAN family BMP antagonist	9	Cytokines
CGA	glycoprotein hormones, alpha polypeptide	6	Cytokines
CGB3	chorionic gonadotropin subunit beta 3	19	Cytokines
CGB1	chorionic gonadotropin subunit beta 1	19	Cytokines
CGB2	chorionic gonadotropin subunit beta 2	19	Cytokines
CGB5	chorionic gonadotropin subunit beta 5	19	Cytokines
CGB7	chorionic gonadotropin subunit beta 7	19	Cytokines
CGB8	chorionic gonadotropin subunit beta 8	19	Cytokines
CHGA	chromogranin A	14	Cytokines
CHGB	chromogranin B	20	Cytokines
CLCF1	cardiotrophin like cytokine factor 1	11	Cytokines
CLEC11A	C-type lectin domain containing 11A	19	Cytokines
CMTM1	CKLF like MARVEL transmembrane domain containing 1	16	Cytokines
CMTM2	CKLF like MARVEL transmembrane domain containing 2	16	Cytokines
CMTM3	CKLF like MARVEL transmembrane domain containing 3	16	Cytokines
CMTM4	CKLF like MARVEL transmembrane domain containing 4	16	Cytokines
CMTM5	CKLF like MARVEL transmembrane domain containing 5	14	Cytokines
CMTM6	CKLF like MARVEL transmembrane domain containing 6	3	Cytokines
CMTM7	CKLF like MARVEL transmembrane domain containing 7	3	Cytokines
CMTM8	CKLF like MARVEL transmembrane domain containing 8	3	Cytokines
CNTF	ciliary neurotrophic factor	11	Cytokines
CORT	cortistatin	1	Cytokines
CRH	corticotropin releasing hormone	8	Cytokines
CSF1	colony stimulating factor 1	1	Cytokines
CSF2	colony stimulating factor 2	5	Cytokines
CSF3	colony stimulating factor 3	17	Cytokines
CSH1	chorionic somatomammotropin hormone 1	17	Cytokines
CSH2	chorionic somatomammotropin hormone 2	17	Cytokines
CSHL1	chorionic somatomammotropin hormone like 1	17	Cytokines
CSPG5	chondroitin sulfate proteoglycan 5	3	Cytokines
CTF1	cardiotrophin 1	16	Cytokines
CCN2	cellular communication network factor 2	6	Cytokines
DKK1	dickkopf WNT signaling pathway inhibitor 1	10	Cytokines
EBI3	Epstein-Barr virus induced 3	19	Cytokines
EGF	epidermal growth factor	4	Cytokines
EPGN	epithelial mitogen	4	Cytokines
EPO	erythropoietin	7	Cytokines
EREG	epiregulin	4	Cytokines
ESM1	endothelial cell specific molecule 1	5	Cytokines
FAM3B	FAM3 metabolism regulating signaling molecule B	21	Cytokines
FAM3C	FAM3 metabolism regulating signaling molecule C	7	Cytokines
FAM3D	FAM3 metabolism regulating signaling molecule D	3	Cytokines
FGF1	fibroblast growth factor 1	5	Cytokines
FGF11	fibroblast growth factor 11	17	Cytokines
FGF12	fibroblast growth factor 12	3	Cytokines
FGF13	fibroblast growth factor 13	X	Cytokines
FGF14	fibroblast growth factor 14	13	Cytokines
FGF16	fibroblast growth factor 16	X	Cytokines
FGF17	fibroblast growth factor 17	8	Cytokines
FGF18	fibroblast growth factor 18	5	Cytokines
FGF19	fibroblast growth factor 19	11	Cytokines
FGF20	fibroblast growth factor 20	8	Cytokines
FGF21	fibroblast growth factor 21	19	Cytokines
FGF22	fibroblast growth factor 22	19	Cytokines
FGF23	fibroblast growth factor 23	12	Cytokines
FGF3	fibroblast growth factor 3	11	Cytokines
FGF4	fibroblast growth factor 4	11	Cytokines
FGF5	fibroblast growth factor 5	4	Cytokines
FGF6	fibroblast growth factor 6	12	Cytokines
FGF7	fibroblast growth factor 7	15	Cytokines
FGF8	fibroblast growth factor 8	10	Cytokines
FGF9	fibroblast growth factor 9	13	Cytokines
VEGFD	vascular endothelial growth factor D	X	Cytokines
FIGNL2	fidgetin like 2	12	Cytokines
FLT3LG	fms related receptor tyrosine kinase 3 ligand	19	Cytokines
FSHB	follicle stimulating hormone subunit beta	11	Cytokines
GAL	galanin and GMAP prepropeptide	11	Cytokines
GALP	galanin like peptide	19	Cytokines
GAST	gastrin	17	Cytokines
GCG	glucagon	2	Cytokines
GDF1	growth differentiation factor 1	19	Cytokines
GDF10	growth differentiation factor 10	10	Cytokines
GDF11	growth differentiation factor 11	12	Cytokines
GDF2	growth differentiation factor 2	10	Cytokines
GDF3	growth differentiation factor 3	12	Cytokines
GDF5	growth differentiation factor 5	20	Cytokines
GDF6	growth differentiation factor 6	8	Cytokines
GDF7	growth differentiation factor 7	2	Cytokines
GDF9	growth differentiation factor 9	5	Cytokines
GDNF	glial cell derived neurotrophic factor	5	Cytokines
GH1	growth hormone 1	17	Cytokines
GH2	growth hormone 2	17	Cytokines
GHRH	growth hormone releasing hormone	20	Cytokines
GHRL	ghrelin and obestatin prepropeptide	3	Cytokines
GIP	gastric inhibitory polypeptide	17	Cytokines
GKN1	gastrokine 1	2	Cytokines
GMFB	glia maturation factor beta	14	Cytokines
GMFG	glia maturation factor gamma	19	Cytokines
GNRH1	gonadotropin releasing hormone 1	8	Cytokines
GNRH2	gonadotropin releasing hormone 2	20	Cytokines
GPHA2	glycoprotein hormone subunit alpha 2	11	Cytokines
GPHB5	glycoprotein hormone subunit beta 5	14	Cytokines
GPI	glucose-6-phosphate isomerase	19	Cytokines
GREM1	gremlin 1, DAN family BMP antagonist	15	Cytokines
GREM2	gremlin 2, DAN family BMP antagonist	1	Cytokines
GRP	gastrin releasing peptide	18	Cytokines
GUCA2A	guanylate cyclase activator 2A	1	Cytokines
HBEGF	heparin binding EGF like growth factor	5	Cytokines
HDGF	heparin binding growth factor	1	Cytokines
HDGFL3	HDGF like 3	15	Cytokines
IAPP	islet amyloid polypeptide	12	Cytokines
IFNE	interferon epsilon	9	Cytokines
IFNK	interferon kappa	9	Cytokines
IFNW1	interferon omega 1	9	Cytokines
IGF1	insulin like growth factor 1	12	Cytokines
IGF2	insulin like growth factor 2	11	Cytokines
IL11	interleukin 11	19	Cytokines
IL12A	interleukin 12A	3	Cytokines
IL16	interleukin 16	15	Cytokines
IL17B	interleukin 17B	5	Cytokines
IL17C	interleukin 17C	16	Cytokines
IL17D	interleukin 17D	13	Cytokines
IL17F	interleukin 17F	6	Cytokines
IL19	interleukin 19	1	Cytokines
IL1F10	interleukin 1 family member 10	2	Cytokines
IL36RN	interleukin 36 receptor antagonist	2	Cytokines
IL36A	interleukin 36 alpha	2	Cytokines
IL37	interleukin 37	2	Cytokines
IL36B	interleukin 36 beta	2	Cytokines
IL36G	interleukin 36 gamma	2	Cytokines
IL1RN	interleukin 1 receptor antagonist	2	Cytokines
IL20	interleukin 20	1	Cytokines
IL21	interleukin 21	4	Cytokines
IL23A	interleukin 23 subunit alpha	12	Cytokines
IL24	interleukin 24	1	Cytokines
IL25	interleukin 25	14	Cytokines
IL26	interleukin 26	12	Cytokines
IFNL3	interferon lambda 3	19	Cytokines
IL3	interleukin 3	5	Cytokines
IL31	interleukin 31	12	Cytokines
IL32	interleukin 32	16	Cytokines
IL33	interleukin 33	9	Cytokines
IL34	interleukin 34	16	Cytokines
IL5	interleukin 5	5	Cytokines
IL6ST	interleukin 6 signal transducer	5	Cytokines
IL7	interleukin 7	8	Cytokines
IL9	interleukin 9	5	Cytokines
INHA	inhibin subunit alpha	2	Cytokines
INHBA	inhibin subunit beta A	7	Cytokines
INHBB	inhibin subunit beta B	2	Cytokines
INHBC	inhibin subunit beta C	12	Cytokines
INHBE	inhibin subunit beta E	12	Cytokines
INS	insulin	11	Cytokines
INS-IGF2	INS-IGF2 readthrough	11	Cytokines
INSL3	insulin like 3	19	Cytokines
INSL4	insulin like 4	9	Cytokines
INSL5	insulin like 5	1	Cytokines
INSL6	insulin like 6	9	Cytokines
JAG1	jagged canonical Notch ligand 1	20	Cytokines
JAG2	jagged canonical Notch ligand 2	14	Cytokines
FGF7P6	fibroblast growth factor 7 pseudogene 6	9	Cytokines
FGF7P3	fibroblast growth factor 7 pseudogene 3	9	Cytokines
KITLG	KIT ligand	12	Cytokines
KL	klotho	13	Cytokines
LACRT	lacritin	12	Cytokines
LEFTY1	left-right determination factor 1	1	Cytokines
LEFTY2	left-right determination factor 2	1	Cytokines
LHB	luteinizing hormone subunit beta	19	Cytokines
LIF	LIF interleukin 6 family cytokine	22	Cytokines
LRSAM1	leucine rich repeat and sterile alpha motif containing 1	9	Cytokines
LTB	lymphotoxin beta	6	Cytokines
LTBP2	latent transforming growth factor beta binding protein 2	14	Cytokines
LTBP3	latent transforming growth factor beta binding protein 3	11	Cytokines
LTBP4	latent transforming growth factor beta binding protein 4	19	Cytokines
MDK	midkine	11	Cytokines
MIA	MIA SH3 domain containing	19	Cytokines
MLN	motilin	6	Cytokines
MSTN	myostatin	2	Cytokines
NAMPT	nicotinamide phosphoribosyltransferase	7	Cytokines
NDP	norrin cystine knot growth factor NDP	X	Cytokines
NENF	neudesin neurotrophic factor	1	Cytokines
NGF	nerve growth factor	1	Cytokines
NMB	neuromedin B	15	Cytokines
NODAL	nodal growth differentiation factor	10	Cytokines
CCN3	cellular communication network factor 3	8	Cytokines
NPFF	neuropeptide FF-amide peptide precursor	12	Cytokines
NPPA	natriuretic peptide A	1	Cytokines
NPPB	natriuretic peptide B	1	Cytokines
NPPC	natriuretic peptide C	2	Cytokines
NPY	neuropeptide Y	7	Cytokines
NRG1	neuregulin 1	8	Cytokines
NRG2	neuregulin 2	5	Cytokines
NRG3	neuregulin 3	10	Cytokines
NRG4	neuregulin 4	15	Cytokines
NRTN	neurturin	19	Cytokines
NTF3	neurotrophin 3	12	Cytokines
NTF4	neurotrophin 4	19	Cytokines
NTS	neurotensin	12	Cytokines
NUDT6	nudix hydrolase 6	4	Cytokines
OGN	osteoglycin	9	Cytokines
OSGIN1	oxidative stress induced growth inhibitor 1	16	Cytokines
OSM	oncostatin M	22	Cytokines
OSTN	osteocrin	3	Cytokines
OXT	oxytocin/neurophysin I prepropeptide	20	Cytokines
ENDOU	endonuclease, poly(U) specific	12	Cytokines
PDGFA	platelet derived growth factor subunit A	7	Cytokines
PDGFB	platelet derived growth factor subunit B	22	Cytokines
PDGFC	platelet derived growth factor C	4	Cytokines
PDGFD	platelet derived growth factor D	11	Cytokines
PDGFRL	platelet derived growth factor receptor like	8	Cytokines
PGF	placental growth factor	14	Cytokines
PMCH	pro-melanin concentrating hormone	12	Cytokines
PNOC	prepronociceptin	8	Cytokines
POMC	proopiomelanocortin	2	Cytokines
PPBPP2	pro-platelet basic protein pseudogene 2	4	Cytokines
PPY	pancreatic polypeptide	17	Cytokines
PRL	prolactin	6	Cytokines
PRLH	prolactin releasing hormone	2	Cytokines
PROK1	prokineticin 1	1	Cytokines
PSPN	persephin	19	Cytokines
PTH	parathyroid hormone	11	Cytokines
PTH2	parathyroid hormone 2	19	Cytokines
PTHLH	parathyroid hormone like hormone	12	Cytokines
PTN	pleiotrophin	7	Cytokines
PYY	peptide YY	17	Cytokines
QRFP	pyroglutamylated RFamide peptide	9	Cytokines
RABEP1	rabaptin, RAB GTPase binding effector protein 1	17	Cytokines
RABEP2	rabaptin, RAB GTPase binding effector protein 2	16	Cytokines
REG1A	regenerating family member 1 alpha	2	Cytokines
RETN	resistin	19	Cytokines
RETNLB	resistin like beta	3	Cytokines
RLN1	relaxin 1	9	Cytokines
RLN2	relaxin 2	9	Cytokines
RLN3	relaxin 3	19	Cytokines
SCG2	secretogranin II	2	Cytokines
SCGB3A1	secretoglobin family 3A member 1	5	Cytokines
SCT	secretin	11	Cytokines
AIMP1	aminoacyl tRNA synthetase complex interacting multifunctional protein 1	4	Cytokines
SECTM1	secreted and transmembrane 1	17	Cytokines
SLURP1	secreted LY6/PLAUR domain containing 1	8	Cytokines
SPP1	secreted phosphoprotein 1	4	Cytokines
SST	somatostatin	3	Cytokines
STC1	stanniocalcin 1	8	Cytokines
STC2	stanniocalcin 2	5	Cytokines
TAC1	tachykinin precursor 1	7	Cytokines
TDGF1	teratocarcinoma-derived growth factor 1	3	Cytokines
TDGF1P3	teratocarcinoma-derived growth factor 1 pseudogene 3	X	Cytokines
TG	thyroglobulin	8	Cytokines
TGFA	transforming growth factor alpha	2	Cytokines
TGFB2	transforming growth factor beta 2	1	Cytokines
TGFB3	transforming growth factor beta 3	14	Cytokines
THPO	thrombopoietin	3	Cytokines
TNFRSF11B	TNF receptor superfamily member 11b	8	Cytokines
TNFSF12	TNF superfamily member 12	17	Cytokines
TNFSF13	TNF superfamily member 13	17	Cytokines
TNFSF13B	TNF superfamily member 13b	13	Cytokines
TNFSF14	TNF superfamily member 14	19	Cytokines
TNFSF15	TNF superfamily member 15	9	Cytokines
TNFSF18	TNF superfamily member 18	1	Cytokines
TNFSF8	TNF superfamily member 8	9	Cytokines
TNFSF9	TNF superfamily member 9	19	Cytokines
TOR2A	torsin family 2 member A	9	Cytokines
TRH	thyrotropin releasing hormone	3	Cytokines
TSHB	thyroid stimulating hormone subunit beta	1	Cytokines
TSLP	thymic stromal lymphopoietin	5	Cytokines
TXLNA	taxilin alpha	1	Cytokines
UCN	urocortin	2	Cytokines
UCN2	urocortin 2	3	Cytokines
UCN3	urocortin 3	10	Cytokines
UTS2	urotensin 2	1	Cytokines
UTS2B	urotensin 2B	3	Cytokines
VEGFB	vascular endothelial growth factor B	11	Cytokines
VEGFC	vascular endothelial growth factor C	4	Cytokines
VGF	VGF nerve growth factor inducible	7	Cytokines
VIP	vasoactive intestinal peptide	6	Cytokines
ACVR1B	activin A receptor type 1B	12	Cytokine_Receptors
ACVR1C	activin A receptor type 1C	2	Cytokine_Receptors
ACVR2A	activin A receptor type 2A	2	Cytokine_Receptors
ACVR2B	activin A receptor type 2B	3	Cytokine_Receptors
ACVRL1	activin A receptor like type 1	12	Cytokine_Receptors
ADCYAP1R1	ADCYAP receptor type I	7	Cytokine_Receptors
ADIPOR1	adiponectin receptor 1	1	Cytokine_Receptors
ADIPOR2	adiponectin receptor 2	12	Cytokine_Receptors
ADRB1	adrenoceptor beta 1	10	Cytokine_Receptors
ADRB2	adrenoceptor beta 2	5	Cytokine_Receptors
AGTR1	angiotensin II receptor type 1	3	Cytokine_Receptors
AGTR2	angiotensin II receptor type 2	X	Cytokine_Receptors
AMHR2	anti-Mullerian hormone receptor type 2	12	Cytokine_Receptors
ANGPT1	angiopoietin 1	8	Cytokine_Receptors
ANGPT4	angiopoietin 4	20	Cytokine_Receptors
ANGPTL1	angiopoietin like 1	1	Cytokine_Receptors
ANGPTL2	angiopoietin like 2	9	Cytokine_Receptors
ANGPTL3	angiopoietin like 3	1	Cytokine_Receptors
ANGPTL4	angiopoietin like 4	19	Cytokine_Receptors
ANGPTL6	angiopoietin like 6	19	Cytokine_Receptors
APLNR	apelin receptor	11	Cytokine_Receptors
AR	androgen receptor	X	Cytokine_Receptors
AVPR1A	arginine vasopressin receptor 1A	12	Cytokine_Receptors
AVPR1B	arginine vasopressin receptor 1B	1	Cytokine_Receptors
AVPR2	arginine vasopressin receptor 2	X	Cytokine_Receptors
BMPR1A	bone morphogenetic protein receptor type 1A	10	Cytokine_Receptors
BMPR1B	bone morphogenetic protein receptor type 1B	4	Cytokine_Receptors
BMPR2	bone morphogenetic protein receptor type 2	2	Cytokine_Receptors
BRD8	bromodomain containing 8	5	Cytokine_Receptors
C3AR1	complement C3a receptor 1	12	Cytokine_Receptors
CALCR	calcitonin receptor	7	Cytokine_Receptors
CALCRL	calcitonin receptor like receptor	2	Cytokine_Receptors
CNTFR	ciliary neurotrophic factor receptor	9	Cytokine_Receptors
CRHR1	corticotropin releasing hormone receptor 1	17	Cytokine_Receptors
CRHR2	corticotropin releasing hormone receptor 2	7	Cytokine_Receptors
CRIM1	cysteine rich transmembrane BMP regulator 1	2	Cytokine_Receptors
CRLF1	cytokine receptor like factor 1	19	Cytokine_Receptors
CRLF2	cytokine receptor like factor 2	X|Y	Cytokine_Receptors
CRLF3	cytokine receptor like factor 3	17	Cytokine_Receptors
CSF1R	colony stimulating factor 1 receptor	5	Cytokine_Receptors
CSF2RA	colony stimulating factor 2 receptor subunit alpha	X|Y	Cytokine_Receptors
CSF2RB	colony stimulating factor 2 receptor subunit beta	22	Cytokine_Receptors
CSF3R	colony stimulating factor 3 receptor	1	Cytokine_Receptors
EGFR	epidermal growth factor receptor	7	Cytokine_Receptors
ENG	endoglin	9	Cytokine_Receptors
EPOR	erythropoietin receptor	19	Cytokine_Receptors
ESR1	estrogen receptor 1	6	Cytokine_Receptors
ESR2	estrogen receptor 2	14	Cytokine_Receptors
ESRRA	estrogen related receptor alpha	11	Cytokine_Receptors
ESRRB	estrogen related receptor beta	14	Cytokine_Receptors
ESRRG	estrogen related receptor gamma	1	Cytokine_Receptors
FGFR1	fibroblast growth factor receptor 1	8	Cytokine_Receptors
FGFR2	fibroblast growth factor receptor 2	10	Cytokine_Receptors
FGFR3	fibroblast growth factor receptor 3	4	Cytokine_Receptors
FGFR4	fibroblast growth factor receptor 4	5	Cytokine_Receptors
FGFRL1	fibroblast growth factor receptor like 1	4	Cytokine_Receptors
FLT1	fms related receptor tyrosine kinase 1	13	Cytokine_Receptors
FLT3	fms related receptor tyrosine kinase 3	13	Cytokine_Receptors
FLT4	fms related receptor tyrosine kinase 4	5	Cytokine_Receptors
FSHR	follicle stimulating hormone receptor	2	Cytokine_Receptors
GALR2	galanin receptor 2	17	Cytokine_Receptors
GALR3	galanin receptor 3	22	Cytokine_Receptors
GCGR	glucagon receptor	17	Cytokine_Receptors
GHR	growth hormone receptor	5	Cytokine_Receptors
GHRHR	growth hormone releasing hormone receptor	7	Cytokine_Receptors
GHSR	growth hormone secretagogue receptor	3	Cytokine_Receptors
GIPR	gastric inhibitory polypeptide receptor	19	Cytokine_Receptors
GLP1R	glucagon like peptide 1 receptor	6	Cytokine_Receptors
GLP2R	glucagon like peptide 2 receptor	17	Cytokine_Receptors
GNRHR	gonadotropin releasing hormone receptor	4	Cytokine_Receptors
GPER1	G protein-coupled estrogen receptor 1	7	Cytokine_Receptors
HNF4A	hepatocyte nuclear factor 4 alpha	20	Cytokine_Receptors
HNF4G	hepatocyte nuclear factor 4 gamma	8	Cytokine_Receptors
HTR3A	5-hydroxytryptamine receptor 3A	11	Cytokine_Receptors
HTR3B	5-hydroxytryptamine receptor 3B	11	Cytokine_Receptors
HTR3C	5-hydroxytryptamine receptor 3C	3	Cytokine_Receptors
HTR3D	5-hydroxytryptamine receptor 3D	3	Cytokine_Receptors
HTR3E	5-hydroxytryptamine receptor 3E	3	Cytokine_Receptors
IFNGR2	interferon gamma receptor 2	21	Cytokine_Receptors
IGF1R	insulin like growth factor 1 receptor	15	Cytokine_Receptors
IGF2R	insulin like growth factor 2 receptor	6	Cytokine_Receptors
IL10RA	interleukin 10 receptor subunit alpha	11	Cytokine_Receptors
IL10RB	interleukin 10 receptor subunit beta	21	Cytokine_Receptors
IL11RA	interleukin 11 receptor subunit alpha	9	Cytokine_Receptors
IL12RB1	interleukin 12 receptor subunit beta 1	19	Cytokine_Receptors
IL12RB2	interleukin 12 receptor subunit beta 2	1	Cytokine_Receptors
IL13RA1	interleukin 13 receptor subunit alpha 1	X	Cytokine_Receptors
IL13RA2	interleukin 13 receptor subunit alpha 2	X	Cytokine_Receptors
IL15RA	interleukin 15 receptor subunit alpha	10	Cytokine_Receptors
IL2RB	interleukin 2 receptor subunit beta	22	Cytokine_Receptors
IL17RA	interleukin 17 receptor A	22	Cytokine_Receptors
IL17RB	interleukin 17 receptor B	3	Cytokine_Receptors
IL17RC	interleukin 17 receptor C	3	Cytokine_Receptors
IL17RD	interleukin 17 receptor D	3	Cytokine_Receptors
IL17RE	interleukin 17 receptor E	3	Cytokine_Receptors
IL18R1	interleukin 18 receptor 1	2	Cytokine_Receptors
IL18RAP	interleukin 18 receptor accessory protein	2	Cytokine_Receptors
IL1R1	interleukin 1 receptor type 1	2	Cytokine_Receptors
IL1R2	interleukin 1 receptor type 2	2	Cytokine_Receptors
IL1RAP	interleukin 1 receptor accessory protein	3	Cytokine_Receptors
IL1RL1	interleukin 1 receptor like 1	2	Cytokine_Receptors
IL1RL2	interleukin 1 receptor like 2	2	Cytokine_Receptors
IL20RA	interleukin 20 receptor subunit alpha	6	Cytokine_Receptors
IL20RB	interleukin 20 receptor subunit beta	3	Cytokine_Receptors
IL21R	interleukin 21 receptor	16	Cytokine_Receptors
IL22RA1	interleukin 22 receptor subunit alpha 1	1	Cytokine_Receptors
IL22RA2	interleukin 22 receptor subunit alpha 2	6	Cytokine_Receptors
IL23R	interleukin 23 receptor	1	Cytokine_Receptors
IL27RA	interleukin 27 receptor subunit alpha	19	Cytokine_Receptors
IL2RA	interleukin 2 receptor subunit alpha	10	Cytokine_Receptors
IL2RG	interleukin 2 receptor subunit gamma	X	Cytokine_Receptors
IL31RA	interleukin 31 receptor A	5	Cytokine_Receptors
IL3RA	interleukin 3 receptor subunit alpha	X|Y	Cytokine_Receptors
IL4R	interleukin 4 receptor	16	Cytokine_Receptors
IL5RA	interleukin 5 receptor subunit alpha	3	Cytokine_Receptors
IL6R	interleukin 6 receptor	1	Cytokine_Receptors
IL9R	interleukin 9 receptor	X|Y	Cytokine_Receptors
INSR	insulin receptor	19	Cytokine_Receptors
KDR	kinase insert domain receptor	4	Cytokine_Receptors
LEPR	leptin receptor	1	Cytokine_Receptors
LGR4	leucine rich repeat containing G protein-coupled receptor 4	11	Cytokine_Receptors
LGR5	leucine rich repeat containing G protein-coupled receptor 5	12	Cytokine_Receptors
LGR6	leucine rich repeat containing G protein-coupled receptor 6	1	Cytokine_Receptors
LHCGR	luteinizing hormone/choriogonadotropin receptor	2	Cytokine_Receptors
LIFR	LIF receptor subunit alpha	5	Cytokine_Receptors
LTBR	lymphotoxin beta receptor	12	Cytokine_Receptors
MC1R	melanocortin 1 receptor	16	Cytokine_Receptors
MC2R	melanocortin 2 receptor	18	Cytokine_Receptors
MC3R	melanocortin 3 receptor	20	Cytokine_Receptors
MC4R	melanocortin 4 receptor	18	Cytokine_Receptors
MCHR1	melanin concentrating hormone receptor 1	22	Cytokine_Receptors
MCHR2	melanin concentrating hormone receptor 2	6	Cytokine_Receptors
MET	MET proto-oncogene, receptor tyrosine kinase	7	Cytokine_Receptors
MLNR	motilin receptor	13	Cytokine_Receptors
MPL	MPL proto-oncogene, thrombopoietin receptor	1	Cytokine_Receptors
MTNR1A	melatonin receptor 1A	4	Cytokine_Receptors
MTNR1B	melatonin receptor 1B	11	Cytokine_Receptors
NGFR	nerve growth factor receptor	17	Cytokine_Receptors
NMBR	neuromedin B receptor	6	Cytokine_Receptors
NPR1	natriuretic peptide receptor 1	1	Cytokine_Receptors
NPR3	natriuretic peptide receptor 3	5	Cytokine_Receptors
NR0B1	nuclear receptor subfamily 0 group B member 1	X	Cytokine_Receptors
NR0B2	nuclear receptor subfamily 0 group B member 2	1	Cytokine_Receptors
NR1D1	nuclear receptor subfamily 1 group D member 1	17	Cytokine_Receptors
NR1D2	nuclear receptor subfamily 1 group D member 2	3	Cytokine_Receptors
NR1H2	nuclear receptor subfamily 1 group H member 2	19	Cytokine_Receptors
NR1H3	nuclear receptor subfamily 1 group H member 3	11	Cytokine_Receptors
NR1H4	nuclear receptor subfamily 1 group H member 4	12	Cytokine_Receptors
NR1I2	nuclear receptor subfamily 1 group I member 2	3	Cytokine_Receptors
NR1I3	nuclear receptor subfamily 1 group I member 3	1	Cytokine_Receptors
NR2C1	nuclear receptor subfamily 2 group C member 1	12	Cytokine_Receptors
NR2C2	nuclear receptor subfamily 2 group C member 2	3	Cytokine_Receptors
NR2E1	nuclear receptor subfamily 2 group E member 1	6	Cytokine_Receptors
NR2E3	nuclear receptor subfamily 2 group E member 3	15	Cytokine_Receptors
NR2F1	nuclear receptor subfamily 2 group F member 1	5	Cytokine_Receptors
NR2F2	nuclear receptor subfamily 2 group F member 2	15	Cytokine_Receptors
NR2F6	nuclear receptor subfamily 2 group F member 6	19	Cytokine_Receptors
NR3C1	nuclear receptor subfamily 3 group C member 1	5	Cytokine_Receptors
NR3C2	nuclear receptor subfamily 3 group C member 2	4	Cytokine_Receptors
NR4A1	nuclear receptor subfamily 4 group A member 1	12	Cytokine_Receptors
NR4A2	nuclear receptor subfamily 4 group A member 2	2	Cytokine_Receptors
NR4A3	nuclear receptor subfamily 4 group A member 3	9	Cytokine_Receptors
NR5A1	nuclear receptor subfamily 5 group A member 1	9	Cytokine_Receptors
NR5A2	nuclear receptor subfamily 5 group A member 2	1	Cytokine_Receptors
NR6A1	nuclear receptor subfamily 6 group A member 1	9	Cytokine_Receptors
NRP1	neuropilin 1	10	Cytokine_Receptors
NRP2	neuropilin 2	2	Cytokine_Receptors
OGFR	opioid growth factor receptor	20	Cytokine_Receptors
OPRD1	opioid receptor delta 1	1	Cytokine_Receptors
OPRK1	opioid receptor kappa 1	8	Cytokine_Receptors
OPRL1	opioid related nociceptin receptor 1	20	Cytokine_Receptors
OPRM1	opioid receptor mu 1	6	Cytokine_Receptors
OSMR	oncostatin M receptor	5	Cytokine_Receptors
OXTR	oxytocin receptor	3	Cytokine_Receptors
PGR	progesterone receptor	11	Cytokine_Receptors
PGRMC2	progesterone receptor membrane component 2	4	Cytokine_Receptors
PPARA	peroxisome proliferator activated receptor alpha	22	Cytokine_Receptors
PPARD	peroxisome proliferator activated receptor delta	6	Cytokine_Receptors
PRLHR	prolactin releasing hormone receptor	10	Cytokine_Receptors
PRLR	prolactin receptor	5	Cytokine_Receptors
PTGER1	prostaglandin E receptor 1	19	Cytokine_Receptors
PTGER2	prostaglandin E receptor 2	14	Cytokine_Receptors
PTGER3	prostaglandin E receptor 3	1	Cytokine_Receptors
PTGER4	prostaglandin E receptor 4	5	Cytokine_Receptors
PTGFR	prostaglandin F receptor	1	Cytokine_Receptors
PTH1R	parathyroid hormone 1 receptor	3	Cytokine_Receptors
PTH2R	parathyroid hormone 2 receptor	2	Cytokine_Receptors
RARA	retinoic acid receptor alpha	17	Cytokine_Receptors
RARB	retinoic acid receptor beta	3	Cytokine_Receptors
RARG	retinoic acid receptor gamma	12	Cytokine_Receptors
RORA	RAR related orphan receptor A	15	Cytokine_Receptors
RORB	RAR related orphan receptor B	9	Cytokine_Receptors
RORC	RAR related orphan receptor C	1	Cytokine_Receptors
RXFP1	relaxin family peptide receptor 1	4	Cytokine_Receptors
RXFP2	relaxin family peptide receptor 2	13	Cytokine_Receptors
RXRA	retinoid X receptor alpha	9	Cytokine_Receptors
RXRB	retinoid X receptor beta	6	Cytokine_Receptors
RXRG	retinoid X receptor gamma	1	Cytokine_Receptors
S1PR1	sphingosine-1-phosphate receptor 1	1	Cytokine_Receptors
S1PR2	sphingosine-1-phosphate receptor 2	19	Cytokine_Receptors
SCTR	secretin receptor	2	Cytokine_Receptors
SDC1	syndecan 1	2	Cytokine_Receptors
SDC2	syndecan 2	8	Cytokine_Receptors
SDC3	syndecan 3	1	Cytokine_Receptors
SDC4	syndecan 4	20	Cytokine_Receptors
SORT1	sortilin 1	1	Cytokine_Receptors
SSTR1	somatostatin receptor 1	14	Cytokine_Receptors
SSTR2	somatostatin receptor 2	17	Cytokine_Receptors
SSTR5	somatostatin receptor 5	16	Cytokine_Receptors
ST2	-	11	Cytokine_Receptors
TACR1	tachykinin receptor 1	2	Cytokine_Receptors
TEK	TEK receptor tyrosine kinase	9	Cytokine_Receptors
TGFBR1	transforming growth factor beta receptor 1	9	Cytokine_Receptors
TGFBR2	transforming growth factor beta receptor 2	3	Cytokine_Receptors
TGFBR3	transforming growth factor beta receptor 3	1	Cytokine_Receptors
THRA	thyroid hormone receptor alpha	17	Cytokine_Receptors
THRB	thyroid hormone receptor beta	3	Cytokine_Receptors
TIE1	tyrosine kinase with immunoglobulin like and EGF like domains 1	1	Cytokine_Receptors
TNFRSF10C	TNF receptor superfamily member 10c	8	Cytokine_Receptors
TNFRSF10D	TNF receptor superfamily member 10d	8	Cytokine_Receptors
TNFRSF11A	TNF receptor superfamily member 11a	18	Cytokine_Receptors
TNFRSF12A	TNF receptor superfamily member 12A	16	Cytokine_Receptors
TNFRSF13B	TNF receptor superfamily member 13B	17	Cytokine_Receptors
TNFRSF13C	TNF receptor superfamily member 13C	22	Cytokine_Receptors
TNFRSF14	TNF receptor superfamily member 14	1	Cytokine_Receptors
TNFRSF17	TNF receptor superfamily member 17	16	Cytokine_Receptors
TNFRSF18	TNF receptor superfamily member 18	1	Cytokine_Receptors
TNFRSF19	TNF receptor superfamily member 19	13	Cytokine_Receptors
TNFRSF1A	TNF receptor superfamily member 1A	12	Cytokine_Receptors
TNFRSF1B	TNF receptor superfamily member 1B	1	Cytokine_Receptors
TNFRSF21	TNF receptor superfamily member 21	6	Cytokine_Receptors
TNFRSF25	TNF receptor superfamily member 25	1	Cytokine_Receptors
TNFRSF4	TNF receptor superfamily member 4	1	Cytokine_Receptors
TNFRSF6B	TNF receptor superfamily member 6b	20	Cytokine_Receptors
TNFRSF8	TNF receptor superfamily member 8	1	Cytokine_Receptors
TNFRSF9	TNF receptor superfamily member 9	1	Cytokine_Receptors
TRHR	thyrotropin releasing hormone receptor	8	Cytokine_Receptors
TSHR	thyroid stimulating hormone receptor	14	Cytokine_Receptors
TUBB3	tubulin beta 3 class III	16	Cytokine_Receptors
VIPR1	vasoactive intestinal peptide receptor 1	3	Cytokine_Receptors
VIPR2	vasoactive intestinal peptide receptor 2	7	Cytokine_Receptors
PTPN11	protein tyrosine phosphatase non-receptor type 11	12	NaturalKiller_Cell_Cytotoxicity
ICAM2	intercellular adhesion molecule 2	17	NaturalKiller_Cell_Cytotoxicity
ITGAL	integrin subunit alpha L	16	NaturalKiller_Cell_Cytotoxicity
ITGB2	integrin subunit beta 2	21	NaturalKiller_Cell_Cytotoxicity
PAK1	p21 (RAC1) activated kinase 1	11	NaturalKiller_Cell_Cytotoxicity
NCR2	natural cytotoxicity triggering receptor 2	6	NaturalKiller_Cell_Cytotoxicity
TYROBP	transmembrane immune signaling adaptor TYROBP	19	NaturalKiller_Cell_Cytotoxicity
LCK	LCK proto-oncogene, Src family tyrosine kinase	1	NaturalKiller_Cell_Cytotoxicity
FCGR3A	Fc fragment of IgG receptor IIIa	1	NaturalKiller_Cell_Cytotoxicity
FCGR3B	Fc fragment of IgG receptor IIIb	1	NaturalKiller_Cell_Cytotoxicity
NCR1	natural cytotoxicity triggering receptor 1	19	NaturalKiller_Cell_Cytotoxicity
NCR3	natural cytotoxicity triggering receptor 3	6	NaturalKiller_Cell_Cytotoxicity
CD247	CD247 molecule	1	NaturalKiller_Cell_Cytotoxicity
ZAP70	zeta chain of T cell receptor associated protein kinase 70	2	NaturalKiller_Cell_Cytotoxicity
LCP2	lymphocyte cytosolic protein 2	5	NaturalKiller_Cell_Cytotoxicity
LAT	linker for activation of T cells	16	NaturalKiller_Cell_Cytotoxicity
PLCG1	phospholipase C gamma 1	20	NaturalKiller_Cell_Cytotoxicity
SH3BP2	SH3 domain binding protein 2	4	NaturalKiller_Cell_Cytotoxicity
FYN	FYN proto-oncogene, Src family tyrosine kinase	6	NaturalKiller_Cell_Cytotoxicity
SHC2	SHC adaptor protein 2	19	NaturalKiller_Cell_Cytotoxicity
SHC4	SHC adaptor protein 4	15	NaturalKiller_Cell_Cytotoxicity
SHC3	SHC adaptor protein 3	9	NaturalKiller_Cell_Cytotoxicity
SHC1	SHC adaptor protein 1	1	NaturalKiller_Cell_Cytotoxicity
GRB2	growth factor receptor bound protein 2	17	NaturalKiller_Cell_Cytotoxicity
SOS1	SOS Ras/Rac guanine nucleotide exchange factor 1	2	NaturalKiller_Cell_Cytotoxicity
SOS2	SOS Ras/Rho guanine nucleotide exchange factor 2	14	NaturalKiller_Cell_Cytotoxicity
ARAF	A-Raf proto-oncogene, serine/threonine kinase	X	NaturalKiller_Cell_Cytotoxicity
BRAF	B-Raf proto-oncogene, serine/threonine kinase	7	NaturalKiller_Cell_Cytotoxicity
RAF1	Raf-1 proto-oncogene, serine/threonine kinase	3	NaturalKiller_Cell_Cytotoxicity
HCST	hematopoietic cell signal transducer	19	NaturalKiller_Cell_Cytotoxicity
CD48	CD48 molecule	1	NaturalKiller_Cell_Cytotoxicity
CD244	CD244 molecule	1	NaturalKiller_Cell_Cytotoxicity
PRKCA	protein kinase C alpha	17	NaturalKiller_Cell_Cytotoxicity
PRKCG	protein kinase C gamma	19	NaturalKiller_Cell_Cytotoxicity
SH2D1B	SH2 domain containing 1B	1	NaturalKiller_Cell_Cytotoxicity
SH2D1A	SH2 domain containing 1A	X	NaturalKiller_Cell_Cytotoxicity
FAS	Fas cell surface death receptor	10	NaturalKiller_Cell_Cytotoxicity
GZMB	granzyme B	14	NaturalKiller_Cell_Cytotoxicity
PRF1	perforin 1	10	NaturalKiller_Cell_Cytotoxicity
CASP3	caspase 3	4	NaturalKiller_Cell_Cytotoxicity
BID	BH3 interacting domain death agonist	22	NaturalKiller_Cell_Cytotoxicity
CD3D	CD3d molecule	11	TCRsignalingPathway
CD3E	CD3e molecule	11	TCRsignalingPathway
CD3G	CD3g molecule	11	TCRsignalingPathway
PTPRC	protein tyrosine phosphatase receptor type C	1	TCRsignalingPathway
ITK	IL2 inducible T cell kinase	5	TCRsignalingPathway
TEC	tec protein tyrosine kinase	4	TCRsignalingPathway
NCK1	NCK adaptor protein 1	3	TCRsignalingPathway
NCK2	NCK adaptor protein 2	2	TCRsignalingPathway
GRAP2	GRB2 related adaptor protein 2	22	TCRsignalingPathway
PAK2	p21 (RAC1) activated kinase 2	3	TCRsignalingPathway
PAK3	p21 (RAC1) activated kinase 3	X	TCRsignalingPathway
PAK4	p21 (RAC1) activated kinase 4	19	TCRsignalingPathway
PAK6	p21 (RAC1) activated kinase 6	15	TCRsignalingPathway
PAK5	p21 (RAC1) activated kinase 5	20	TCRsignalingPathway
RHOA	ras homolog family member A	3	TCRsignalingPathway
CDC42	cell division cycle 42	1	TCRsignalingPathway
CD28	CD28 molecule	2	TCRsignalingPathway
ICOS	inducible T cell costimulator	2	TCRsignalingPathway
MAP3K8	mitogen-activated protein kinase kinase kinase 8	10	TCRsignalingPathway
MAP3K14	mitogen-activated protein kinase kinase kinase 14	17	TCRsignalingPathway
CTLA4	cytotoxic T-lymphocyte associated protein 4	2	TCRsignalingPathway
CBLC	Cbl proto-oncogene C	19	TCRsignalingPathway
CBL	Cbl proto-oncogene	11	TCRsignalingPathway
CBLB	Cbl proto-oncogene B	3	TCRsignalingPathway
CDK4	cyclin dependent kinase 4	12	TCRsignalingPathway
RASGRP1	RAS guanyl releasing protein 1	15	TCRsignalingPathway
PDK1	pyruvate dehydrogenase kinase 1	2	TCRsignalingPathway
PRKCQ	protein kinase C theta	10	TCRsignalingPathway
TRAC	T cell receptor alpha constant	14	TCRsignalingPathway
TRAJ1	T cell receptor alpha joining 1 (non-functional)	14	TCRsignalingPathway
TRAJ2	T cell receptor alpha joining 2 (non-functional)	14	TCRsignalingPathway
TRAJ3	T cell receptor alpha joining 3	14	TCRsignalingPathway
TRAJ4	T cell receptor alpha joining 4	14	TCRsignalingPathway
TRAJ5	T cell receptor alpha joining 5	14	TCRsignalingPathway
TRAJ6	T cell receptor alpha joining 6	14	TCRsignalingPathway
TRAJ7	T cell receptor alpha joining 7	14	TCRsignalingPathway
TRAJ8	T cell receptor alpha joining 8	14	TCRsignalingPathway
TRAJ9	T cell receptor alpha joining 9	14	TCRsignalingPathway
TRAJ10	T cell receptor alpha joining 10	14	TCRsignalingPathway
TRAJ11	T cell receptor alpha joining 11	14	TCRsignalingPathway
TRAJ12	T cell receptor alpha joining 12	14	TCRsignalingPathway
TRAJ13	T cell receptor alpha joining 13	14	TCRsignalingPathway
TRAJ14	T cell receptor alpha joining 14	14	TCRsignalingPathway
TRAJ15	T cell receptor alpha joining 15	14	TCRsignalingPathway
TRAJ16	T cell receptor alpha joining 16	14	TCRsignalingPathway
TRAJ17	T cell receptor alpha joining 17	14	TCRsignalingPathway
TRAJ18	T cell receptor alpha joining 18	14	TCRsignalingPathway
TRAJ19	T cell receptor alpha joining 19 (non-functional)	14	TCRsignalingPathway
TRAJ20	T cell receptor alpha joining 20	14	TCRsignalingPathway
TRAJ21	T cell receptor alpha joining 21	14	TCRsignalingPathway
TRAJ22	T cell receptor alpha joining 22	14	TCRsignalingPathway
TRAJ23	T cell receptor alpha joining 23	14	TCRsignalingPathway
TRAJ24	T cell receptor alpha joining 24	14	TCRsignalingPathway
TRAJ25	T cell receptor alpha joining 25 (non-functional)	14	TCRsignalingPathway
TRAJ26	T cell receptor alpha joining 26	14	TCRsignalingPathway
TRAJ27	T cell receptor alpha joining 27	14	TCRsignalingPathway
TRAJ28	T cell receptor alpha joining 28	14	TCRsignalingPathway
TRAJ29	T cell receptor alpha joining 29	14	TCRsignalingPathway
TRAJ30	T cell receptor alpha joining 30	14	TCRsignalingPathway
TRAJ31	T cell receptor alpha joining 31	14	TCRsignalingPathway
TRAJ32	T cell receptor alpha joining 32	14	TCRsignalingPathway
TRAJ33	T cell receptor alpha joining 33	14	TCRsignalingPathway
TRAJ34	T cell receptor alpha joining 34	14	TCRsignalingPathway
TRAJ35	T cell receptor alpha joining 35 (non-functional)	14	TCRsignalingPathway
TRAJ36	T cell receptor alpha joining 36	14	TCRsignalingPathway
TRAJ37	T cell receptor alpha joining 37	14	TCRsignalingPathway
TRAJ38	T cell receptor alpha joining 38	14	TCRsignalingPathway
TRAJ39	T cell receptor alpha joining 39	14	TCRsignalingPathway
TRAJ40	T cell receptor alpha joining 40	14	TCRsignalingPathway
TRAJ41	T cell receptor alpha joining 41	14	TCRsignalingPathway
TRAJ42	T cell receptor alpha joining 42	14	TCRsignalingPathway
TRAJ43	T cell receptor alpha joining 43	14	TCRsignalingPathway
TRAJ44	T cell receptor alpha joining 44	14	TCRsignalingPathway
TRAJ45	T cell receptor alpha joining 45	14	TCRsignalingPathway
TRAJ46	T cell receptor alpha joining 46	14	TCRsignalingPathway
TRAJ47	T cell receptor alpha joining 47	14	TCRsignalingPathway
TRAJ48	T cell receptor alpha joining 48	14	TCRsignalingPathway
TRAJ49	T cell receptor alpha joining 49	14	TCRsignalingPathway
TRAJ50	T cell receptor alpha joining 50	14	TCRsignalingPathway
TRAJ52	T cell receptor alpha joining 52	14	TCRsignalingPathway
TRAJ53	T cell receptor alpha joining 53	14	TCRsignalingPathway
TRAJ54	T cell receptor alpha joining 54	14	TCRsignalingPathway
TRAJ56	T cell receptor alpha joining 56	14	TCRsignalingPathway
TRAJ57	T cell receptor alpha joining 57	14	TCRsignalingPathway
TRAJ58	T cell receptor alpha joining 58 (non-functional)	14	TCRsignalingPathway
TRAJ59	T cell receptor alpha joining 59 (non-functional)	14	TCRsignalingPathway
TRAJ61	T cell receptor alpha joining 61 (non-functional)	14	TCRsignalingPathway
TRAV1-1	T cell receptor alpha variable 1-1	14	TCRsignalingPathway
TRAV1-2	T cell receptor alpha variable 1-2	14	TCRsignalingPathway
TRAV2	T cell receptor alpha variable 2	14	TCRsignalingPathway
TRAV3	T cell receptor alpha variable 3	14	TCRsignalingPathway
TRAV4	T cell receptor alpha variable 4	14	TCRsignalingPathway
TRAV5	T cell receptor alpha variable 5	14	TCRsignalingPathway
TRAV7	T cell receptor alpha variable 7	14	TCRsignalingPathway
TRAV8-1	T cell receptor alpha variable 8-1	14	TCRsignalingPathway
TRAV8-2	T cell receptor alpha variable 8-2	14	TCRsignalingPathway
TRAV8-3	T cell receptor alpha variable 8-3	14	TCRsignalingPathway
TRAV8-4	T cell receptor alpha variable 8-4	14	TCRsignalingPathway
TRAV8-6	T cell receptor alpha variable 8-6	14	TCRsignalingPathway
TRAV8-7	T cell receptor alpha variable 8-7 (pseudogene)	14	TCRsignalingPathway
TRAV9-1	T cell receptor alpha variable 9-1	14	TCRsignalingPathway
TRAV9-2	T cell receptor alpha variable 9-2	14	TCRsignalingPathway
TRAV10	T cell receptor alpha variable 10	14	TCRsignalingPathway
TRAV12-1	T cell receptor alpha variable 12-1	14	TCRsignalingPathway
TRAV12-2	T cell receptor alpha variable 12-2	14	TCRsignalingPathway
TRAV12-3	T cell receptor alpha variable 12-3	14	TCRsignalingPathway
TRAV13-1	T cell receptor alpha variable 13-1	14	TCRsignalingPathway
TRAV13-2	T cell receptor alpha variable 13-2	14	TCRsignalingPathway
TRAV14DV4	T cell receptor alpha variable 14/delta variable 4	14	TCRsignalingPathway
TRAV16	T cell receptor alpha variable 16	14	TCRsignalingPathway
TRAV17	T cell receptor alpha variable 17	14	TCRsignalingPathway
TRAV18	T cell receptor alpha variable 18	14	TCRsignalingPathway
TRAV19	T cell receptor alpha variable 19	14	TCRsignalingPathway
TRAV20	T cell receptor alpha variable 20	14	TCRsignalingPathway
TRAV21	T cell receptor alpha variable 21	14	TCRsignalingPathway
TRAV22	T cell receptor alpha variable 22	14	TCRsignalingPathway
TRAV23DV6	T cell receptor alpha variable 23/delta variable 6	14	TCRsignalingPathway
TRAV24	T cell receptor alpha variable 24	14	TCRsignalingPathway
TRAV25	T cell receptor alpha variable 25	14	TCRsignalingPathway
TRAV26-1	T cell receptor alpha variable 26-1	14	TCRsignalingPathway
TRAV26-2	T cell receptor alpha variable 26-2	14	TCRsignalingPathway
TRAV27	T cell receptor alpha variable 27	14	TCRsignalingPathway
TRAV29DV5	T cell receptor alpha variable 29/delta variable 5	14	TCRsignalingPathway
TRAV30	T cell receptor alpha variable 30	14	TCRsignalingPathway
TRAV34	T cell receptor alpha variable 34	14	TCRsignalingPathway
TRAV35	T cell receptor alpha variable 35	14	TCRsignalingPathway
TRAV36DV7	T cell receptor alpha variable 36/delta variable 7	14	TCRsignalingPathway
TRAV38-1	T cell receptor alpha variable 38-1	14	TCRsignalingPathway
TRAV38-2DV8	T cell receptor alpha variable 38-2/delta variable 8	14	TCRsignalingPathway
TRAV39	T cell receptor alpha variable 39	14	TCRsignalingPathway
TRAV40	T cell receptor alpha variable 40	14	TCRsignalingPathway
TRAV41	T cell receptor alpha variable 41	14	TCRsignalingPathway
TRBC1	T cell receptor beta constant 1	7	TCRsignalingPathway
TRBC2	T cell receptor beta constant 2	7	TCRsignalingPathway
TRBD1	T cell receptor beta diversity 1	7	TCRsignalingPathway
TRBD2	T cell receptor beta diversity 2	7	TCRsignalingPathway
TRBJ1-1	T cell receptor beta joining 1-1	7	TCRsignalingPathway
TRBJ1-2	T cell receptor beta joining 1-2	7	TCRsignalingPathway
TRBJ1-3	T cell receptor beta joining 1-3	7	TCRsignalingPathway
TRBJ1-4	T cell receptor beta joining 1-4	7	TCRsignalingPathway
TRBJ1-5	T cell receptor beta joining 1-5	7	TCRsignalingPathway
TRBJ1-6	T cell receptor beta joining 1-6	7	TCRsignalingPathway
TRBJ2-1	T cell receptor beta joining 2-1	7	TCRsignalingPathway
TRBJ2-2	T cell receptor beta joining 2-2	7	TCRsignalingPathway
TRBJ2-3	T cell receptor beta joining 2-3	7	TCRsignalingPathway
TRBJ2-4	T cell receptor beta joining 2-4	7	TCRsignalingPathway
TRBJ2-5	T cell receptor beta joining 2-5	7	TCRsignalingPathway
TRBJ2-6	T cell receptor beta joining 2-6	7	TCRsignalingPathway
TRBJ2-7	T cell receptor beta joining 2-7	7	TCRsignalingPathway
TRBV2	T cell receptor beta variable 2	7	TCRsignalingPathway
TRBV3-1	T cell receptor beta variable 3-1	7	TCRsignalingPathway
TRBV4-1	T cell receptor beta variable 4-1	7	TCRsignalingPathway
TRBV4-2	T cell receptor beta variable 4-2	7	TCRsignalingPathway
TRBV4-3	T cell receptor beta variable 4-3	7	TCRsignalingPathway
TRBV5-1	T cell receptor beta variable 5-1	7	TCRsignalingPathway
TRBV5-4	T cell receptor beta variable 5-4	7	TCRsignalingPathway
TRBV5-5	T cell receptor beta variable 5-5	7	TCRsignalingPathway
TRBV5-6	T cell receptor beta variable 5-6	7	TCRsignalingPathway
TRBV5-7	T cell receptor beta variable 5-7 (non-functional)	7	TCRsignalingPathway
TRBV5-8	T cell receptor beta variable 5-8	7	TCRsignalingPathway
TRBV6-1	T cell receptor beta variable 6-1	7	TCRsignalingPathway
TRBV6-2	T cell receptor beta variable 6-2	7	TCRsignalingPathway
TRBV6-3	T cell receptor beta variable 6-3	7	TCRsignalingPathway
TRBV6-4	T cell receptor beta variable 6-4	7	TCRsignalingPathway
TRBV6-5	T cell receptor beta variable 6-5	7	TCRsignalingPathway
TRBV6-6	T cell receptor beta variable 6-6	7	TCRsignalingPathway
TRBV6-7	T cell receptor beta variable 6-7 (non-functional)	7	TCRsignalingPathway
TRBV6-8	T cell receptor beta variable 6-8	7	TCRsignalingPathway
TRBV6-9	T cell receptor beta variable 6-9	7	TCRsignalingPathway
TRBV7-2	T cell receptor beta variable 7-2	7	TCRsignalingPathway
TRBV7-3	T cell receptor beta variable 7-3	7	TCRsignalingPathway
TRBV7-4	T cell receptor beta variable 7-4	7	TCRsignalingPathway
TRBV7-6	T cell receptor beta variable 7-6	7	TCRsignalingPathway
TRBV7-7	T cell receptor beta variable 7-7	7	TCRsignalingPathway
TRBV7-8	T cell receptor beta variable 7-8	7	TCRsignalingPathway
TRBV7-9	T cell receptor beta variable 7-9	7	TCRsignalingPathway
TRBV9	T cell receptor beta variable 9	7	TCRsignalingPathway
TRBV10-1	T cell receptor beta variable 10-1	7	TCRsignalingPathway
TRBV10-2	T cell receptor beta variable 10-2	7	TCRsignalingPathway
TRBV10-3	T cell receptor beta variable 10-3	7	TCRsignalingPathway
TRBV11-1	T cell receptor beta variable 11-1	7	TCRsignalingPathway
TRBV11-2	T cell receptor beta variable 11-2	7	TCRsignalingPathway
TRBV11-3	T cell receptor beta variable 11-3	7	TCRsignalingPathway
TRBV12-3	T cell receptor beta variable 12-3	7	TCRsignalingPathway
TRBV12-4	T cell receptor beta variable 12-4	7	TCRsignalingPathway
TRBV12-5	T cell receptor beta variable 12-5	7	TCRsignalingPathway
TRBV13	T cell receptor beta variable 13	7	TCRsignalingPathway
TRBV14	T cell receptor beta variable 14	7	TCRsignalingPathway
TRBV15	T cell receptor beta variable 15	7	TCRsignalingPathway
TRBV16	T cell receptor beta variable 16	7	TCRsignalingPathway
TRBV17	T cell receptor beta variable 17 (non-functional)	7	TCRsignalingPathway
TRBV18	T cell receptor beta variable 18	7	TCRsignalingPathway
TRBV19	T cell receptor beta variable 19	7	TCRsignalingPathway
TRBV20-1	T cell receptor beta variable 20-1	7	TCRsignalingPathway
TRBV24-1	T cell receptor beta variable 24-1	7	TCRsignalingPathway
TRBV25-1	T cell receptor beta variable 25-1	7	TCRsignalingPathway
TRBV27	T cell receptor beta variable 27	7	TCRsignalingPathway
TRBV28	T cell receptor beta variable 28	7	TCRsignalingPathway
TRBV29-1	T cell receptor beta variable 29-1	7	TCRsignalingPathway
TRBV30	T cell receptor beta variable 30	7	TCRsignalingPathway
TRDC	T cell receptor delta constant	14	TCRsignalingPathway
TRDD1	T cell receptor delta diversity 1	14	TCRsignalingPathway
TRDD2	T cell receptor delta diversity 2	14	TCRsignalingPathway
TRDD3	T cell receptor delta diversity 3	14	TCRsignalingPathway
TRDJ1	T cell receptor delta joining 1	14	TCRsignalingPathway
TRDJ2	T cell receptor delta joining 2	14	TCRsignalingPathway
TRDJ3	T cell receptor delta joining 3	14	TCRsignalingPathway
TRDJ4	T cell receptor delta joining 4	14	TCRsignalingPathway
TRDV1	T cell receptor delta variable 1	14	TCRsignalingPathway
TRDV2	T cell receptor delta variable 2	14	TCRsignalingPathway
TRDV3	T cell receptor delta variable 3	14	TCRsignalingPathway
TRGV9	T cell receptor gamma variable 9	7	TCRsignalingPathway
TRGV8	T cell receptor gamma variable 8	7	TCRsignalingPathway
TRGV5	T cell receptor gamma variable 5	7	TCRsignalingPathway
TRGV4	T cell receptor gamma variable 4	7	TCRsignalingPathway
TRGV3	T cell receptor gamma variable 3	7	TCRsignalingPathway
TRGV2	T cell receptor gamma variable 2	7	TCRsignalingPathway
TRGJP2	T cell receptor gamma joining P2	7	TCRsignalingPathway
TRGJP1	T cell receptor gamma joining P1	7	TCRsignalingPathway
TRGJP	T cell receptor gamma joining P	7	TCRsignalingPathway
TRGJ2	T cell receptor gamma joining 2	7	TCRsignalingPathway
TRGJ1	T cell receptor gamma joining 1	7	TCRsignalingPathway
TRGC2	T cell receptor gamma constant 2	7	TCRsignalingPathway
TRGC1	T cell receptor gamma constant 1	7	TCRsignalingPathway
TRAV6	T cell receptor alpha variable 6	14	TCRsignalingPathway

## Sheet: Table S3
Table S3: Sample division for training and testing sets of ANN.
Sample	Group	Data division
GSM1081582	Keloid	Training set
GSM1081583	Keloid	Training set
GSM1081584	Keloid	Training set
GSM1081585	Keloid	Training set
GSM1081587	Keloid	Training set
GSM1081589	Keloid	Training set
GSM1081609	Normal	Training set
GSM1081610	Normal	Training set
GSM1081600	Normal	Training set
GSM1081601	Normal	Training set
GSM1081603	Normal	Training set
GSM194110	Keloid	Training set
GSM194111	Keloid	Training set
GSM194112	Keloid	Training set
GSM194113	Keloid	Training set
GSM194121	Normal	Training set
GSM1081586	Keloid	Testing set
GSM1081588	Keloid	Testing set
GSM1081590	Keloid	Testing set
GSM1081608	Normal	Testing set
GSM1081602	Normal	Testing set
GSM194109	Keloid	Testing set
GSM194122	Normal	Testing set

## Sheet: Table S4
Table S4: General baseline data of patients.
	Normal skin (N=3)	Keloid(N=3)
Age	16,21,27,	25,27,29,
Sex	1 (Man)，2 (Woman)	3 (Woman)
Body parts	3 (Abdomen skin)	2 (Back keloid)，1 (Auricle keliod)

## Sheet: Table S5
Table S5: Sequences of primers used in the present study.
Gene name	Primer orientation	Sequences
LIF	Forward	CACCCGGGACCAGAAGATCC
LIF	Reverse	CCACGTGGTACTTGCTGCAC
PTGFR	Forward	GTTTTCCGTCTGGCAGGTTGT
PTGFR	Reverse	AGATGACTTGAGTGGTTGGCTTTT
RBP5	Forward	GAGCGTGGACGGACGAAAAT
RBP5	Reverse	TCGCACACTGCATCCCTTG
ASPN	Forward	CTCTGCCAAACCCTTCTTTAGC
ASPN	Reverse	CGTGAATAGCACTGACATCCAA
COMP	Forward	GATCACGTTCCTGAAAAACACG
COMP	Reverse	GCTCTCCGTCTGGATGCAG
POSTN	Forward	CTCATAGTCGTATCAGGGGTCG
POSTN	Reverse	ACACAGTCGTTTTCTGTCCAC
APOE	Forward	GTTGCTGGTCACATTCCTGG
APOE	Reverse	GCAGGTAATCCCAAAAGCGAC
CCL19	Forward	TACATCGTGAGGAACTTCCACT
CCL19	Reverse	CTGGATGATGCGTTCTACCCA
CXCL3	Forward	CGCCCAAACCGAAGTCATAG
CXCL3	Reverse	GCTCCCCTTGTTCAGTATCTTTT
β-Actin	Forward	TGCCACCCAGCACAATGAA
β-Actin	Reverse	CTAAGTCATAGTCCGCCTAGAAGCA

## Sheet: Table S6
Table S6: 836 differentially expressed genes.
symbol	logFC	P.Value	change
ADGRE5	-0.598328	5e-06	down
NID1	-0.685923	1.42e-05	down
TMEM204	-0.49169	5.33e-05	down
MT1M	-2.45099	5.53e-05	down
LIFR	-0.379178	5.73e-05	down
RBMS3	-0.323512	6.01e-05	down
AXIN2	-0.191416	6.08e-05	down
SLC12A9	-0.131667	9.66e-05	down
PTGFR	-0.783229	0.000105434	down
AK5	1.11284	0.000107138	up
COL1A1	0.323522	0.000115142	up
RENBP	-0.136526	0.000115346	down
DGKI	1.00261	0.000137474	up
GALNT14	0.238338	0.000147165	up
IQSEC3	-0.168095	0.000173426	down
ARL6IP1	-0.229608	0.000186898	down
GYPE	-0.400181	0.000204816	down
FCRLB	-0.253777	0.000222171	down
CINP	0.181766	0.000228316	up
GREM1	1.38246	0.000236303	up
ELL2	0.203312	0.000246377	up
ANO3	-1.44568	0.000266925	down
TSPAN7	0.117515	0.000286552	up
POSTN	4.01763	0.000288308	up
MRGPRF	-0.379849	0.000293149	down
TBX15	0.742279	0.000296181	up
PTGIR	-0.375918	0.000298868	down
TMEM263	0.264718	0.000312804	up
ZNF347	0.334557	0.000329717	up
SGF29	0.117989	0.000332088	up
TIMP2	-0.586858	0.000346806	down
GDAP1	0.191264	0.000348413	up
H2AZ2	-0.184675	0.000359527	down
GPN1	0.188598	0.000366433	up
TMEM45A	0.345957	0.000372554	up
ARG2	0.124112	0.000385521	up
LAMA1	0.65944	0.000495711	up
MXD3	-0.162664	0.000497495	down
ARVCF	-0.150136	0.000530844	down
HMG20B	-0.144771	0.000558716	down
LDHD	-0.118032	0.000570661	down
PUS3	0.216722	0.000593209	up
HDAC9	0.128634	0.000653812	up
PYGO1	0.186544	0.000688249	up
STC2	0.820179	0.000716256	up
NDRG2	0.103109	0.000717682	up
SLIT2	-0.806125	0.00072655	down
PVRIG	-0.125371	0.000727877	down
NPR2	-0.25979	0.000728154	down
RASL12	-0.129611	0.000788543	down
DAGLB	0.203991	0.000804677	up
RHBDL1	-0.163356	0.000805677	down
ZBTB25	0.134641	0.000806354	up
ZFP69B	0.287879	0.000849887	up
PRSS23	0.294187	0.000862507	up
SHH	-0.169156	0.000872864	down
CCDC80	0.508402	0.000902665	up
CCND2	0.171881	0.000904491	up
DNAJA1	0.156674	0.000941313	up
KDELR3	0.306225	0.000963773	up
KCNIP3	-0.216647	0.000966454	down
CCL20	0.167084	0.000968439	up
IFT20	0.178694	0.00103508	up
ADAMTS6	0.34949	0.00104767	up
PRKG1	0.677288	0.00105298	up
CEBPE	-0.143906	0.00106524	down
AVL9	0.128032	0.0010897	up
ZNF536	-0.455606	0.0011008	down
LOXL4	-0.420551	0.00110705	down
METTL16	0.125161	0.00111761	up
DLC1	0.374763	0.00113517	up
FNDC3B	0.146634	0.00116643	up
CXCL12	-1.63186	0.0011886	down
GOSR1	0.137687	0.00123345	up
SEMA3A	0.99084	0.00123843	up
APOD	-2.9033	0.00125791	down
CRYBB3	-0.127173	0.00125886	down
TFF2	-0.115067	0.00126439	down
RGS20	0.121454	0.00133424	up
WDR81	-0.191225	0.00134462	down
FGF2	0.589392	0.00135109	up
TBC1D22B	0.138477	0.001369	up
SGCB	-0.170827	0.0014021	down
C6orf120	-0.215817	0.00140763	down
ADGRL4	1.03994	0.00140934	up
TLE1	0.169459	0.00146582	up
PRKD1	-0.9906	0.00146981	down
VNN1	0.100895	0.00147098	up
ARSL	0.398022	0.00147318	up
TFB2M	0.109734	0.00149053	up
ELOA	0.162004	0.00155497	up
IFTAP	0.180909	0.00156517	up
NKX6-3	-0.118088	0.00157792	down
CCDC96	0.12436	0.001584	up
CSGALNACT2	0.281741	0.0015911	up
LEFTY2	-0.159696	0.00160031	down
FADS3	-0.342158	0.0016056	down
NSL1	0.103493	0.00166942	up
ABCC9	2.10902	0.00172219	up
TBX18	-1.34796	0.00174511	down
PRICKLE1	0.93752	0.00175727	up
FKBP4	0.143658	0.00181477	up
IPPK	0.146415	0.0018219	up
DNAH14	0.159363	0.00183632	up
VIPAS39	0.150197	0.00186703	up
PDK3	0.125803	0.00188551	up
JMJD6	0.115616	0.00196112	up
KIAA1217	0.145822	0.00203103	up
HSPA1L	0.141112	0.00203568	up
BMPER	-0.662441	0.00210423	down
EAF2	0.106413	0.0021164	up
FNIP2	0.151619	0.00214057	up
TNC	-0.796338	0.00215901	down
KRTCAP3	-0.137366	0.00217987	down
CDH15	-0.137103	0.00220912	down
MFAP1	0.124585	0.00224241	up
NOTCH3	-0.188141	0.00231451	down
USP12	0.205671	0.00233745	up
FCHSD2	0.11919	0.00235269	up
SHISA6	-0.11591	0.00236264	down
GFOD1	-0.130481	0.00242143	down
RSPO4	-0.145081	0.00243191	down
MED31	0.119587	0.00244317	up
CABP2	-0.138095	0.00250739	down
ZFHX4	0.786061	0.00269625	up
MAGEH1	0.308111	0.00270811	up
BIRC3	0.17249	0.00277841	up
RNF170	0.145668	0.00280832	up
APH1B	-0.188624	0.00289724	down
EPHA4	-0.467467	0.00289776	down
SLF1	0.159037	0.0029138	up
HMGA2	0.201075	0.00293041	up
ZC2HC1A	0.114006	0.00294445	up
NDP	-0.379448	0.00294663	down
SOX3	-0.113677	0.00302671	down
ZNF90	0.244484	0.00306671	up
LYSMD3	0.17529	0.00306694	up
PIK3R1	-0.366013	0.0030733	down
JPH2	-0.117993	0.00312121	down
THEM4	0.132897	0.00321363	up
SH3BGRL2	0.141851	0.003215	up
METTL27	-0.250995	0.00321958	down
FAM171A1	0.321309	0.00322772	up
LRRC75A	-0.10078	0.0032288	down
ZNF85	0.143775	0.00331041	up
SEC24D	0.150057	0.00331684	up
RNF25	0.160184	0.00335535	up
LIF	0.594723	0.00336005	up
SYT14	0.207834	0.00342255	up
CNR1	-2.26574	0.00345202	down
GPR68	0.109096	0.00350923	up
GIPC2	-0.217699	0.00358122	down
CLDN7	-0.14172	0.0035981	down
FOXD1	-0.388646	0.00360692	down
ALPG	-0.13817	0.0036299	down
TDG	0.176576	0.00364254	up
UBTD1	-0.109188	0.00373682	down
SEC24A	0.228186	0.00374378	up
MAP9	0.16385	0.00377061	up
ATL3	-0.235979	0.00382487	down
DEGS2	-0.142416	0.00386046	down
TPSD1	-0.145689	0.00392512	down
FUT5	-0.151296	0.00393169	down
SLCO3A1	0.109607	0.00393842	up
TRPV4	0.114743	0.00396885	up
CD99	-0.209063	0.00397048	down
NDUFAF6	0.114495	0.00398648	up
CCNP	-0.105401	0.00410615	down
DLX1	0.222707	0.00415114	up
CYRIB	0.113295	0.00419894	up
CD34	-0.108266	0.00423274	down
RCN3	0.294693	0.00423887	up
TRIM35	-0.296321	0.00424035	down
FAM3C	0.19499	0.00426655	up
PAPSS2	0.503985	0.00428525	up
ANPEP	-0.497301	0.00432489	down
CEMIP	0.807202	0.0043293	up
TRPV2	-1.71731	0.00434062	down
RIPK2	0.154323	0.00435963	up
GPRIN1	-0.109388	0.00436884	down
GRAMD1C	-0.425922	0.00437725	down
RASAL2	0.166365	0.00440285	up
RBPMS	0.129665	0.00440945	up
RAB27B	0.157114	0.00447784	up
HOXC10	-2.00403	0.00449427	down
DCUN1D3	0.143271	0.00451154	up
MRPL34	-0.138477	0.00451628	down
N4BP3	-0.118543	0.00464325	down
CDSN	-0.165601	0.00464463	down
NCAM1	-0.881291	0.00465766	down
SIX1	1.75407	0.00470844	up
CPD	-0.166726	0.00477188	down
MTARC1	-0.231984	0.0048667	down
DECR1	-0.108396	0.00487433	down
PIGV	-0.115612	0.0049033	down
TLN2	-0.432776	0.00496752	down
ISCA2	-0.128496	0.00498239	down
DPH6	0.1318	0.0050231	up
LHB	-0.144414	0.00503645	down
LCORL	-0.310631	0.00520089	down
BNC2	0.502876	0.00525584	up
SPTY2D1	0.150834	0.00535432	up
ANAPC1	0.109459	0.00538419	up
PLPP1	-0.463504	0.0054479	down
AIM2	0.378568	0.00544986	up
SPNS3	-0.124188	0.00546036	down
APBA2	0.515515	0.00546711	up
ZFP62	0.14548	0.00548135	up
SCD5	0.23357	0.00556821	up
DNAH17	-0.127614	0.00558758	down
TAF11	0.120705	0.00562598	up
CLIC6	0.363323	0.00563657	up
GOLGA3	0.106189	0.00566063	up
STRBP	0.168689	0.00567507	up
MME	-1.63953	0.00568918	down
MT4	-0.121872	0.00569899	down
PRR16	0.53128	0.00575081	up
SLC5A3	0.15588	0.00578815	up
EIF4EBP1	0.145963	0.00589389	up
MCTS1	0.115234	0.00590771	up
ESM1	0.749749	0.00598245	up
GLUL	-0.427267	0.00599258	down
KYNU	0.138242	0.00601544	up
ZBTB14	0.132052	0.00602222	up
NEO1	0.284632	0.00602308	up
SLC49A3	-0.167496	0.00603604	down
FBXL7	-0.252202	0.00604605	down
GSTK1	-0.108555	0.00607869	down
RGS5	0.16487	0.00608063	up
MAPK15	-0.107157	0.00617695	down
CCNK	0.10072	0.00624287	up
SMIM5	-0.129326	0.00625356	down
CPNE8	-0.369718	0.00626576	down
RBP5	-0.134374	0.00629537	down
CACNA1C	-0.234392	0.00631006	down
CCDC66	0.196253	0.00634677	up
TMC7	-0.124137	0.00655647	down
HCST	-0.115791	0.00656148	down
NT5DC2	0.166763	0.00662054	up
CGAS	0.201524	0.00663275	up
BCL6	-0.196993	0.0066503	down
SLC7A2	-0.250692	0.00671095	down
CABLES1	0.114968	0.00671768	up
DHDDS	0.119116	0.00677972	up
HOXA6	-0.11523	0.00682363	down
ANO6	-0.147167	0.0068544	down
WDR62	-0.107694	0.00693263	down
KCNJ11	-0.11323	0.00699337	down
F2RL3	-0.118941	0.00705057	down
FRRS1	0.130288	0.007057	up
MAGED1	0.138958	0.00711761	up
TSPYL2	0.18143	0.00712963	up
LIN7A	0.795426	0.00720016	up
PSMD11	0.105153	0.0072101	up
NRCAM	-0.719817	0.00728047	down
MRPS21	-0.113478	0.00744371	down
RASGRP2	-0.10136	0.00744555	down
NFIX	-0.179642	0.00745202	down
RHO	-0.10565	0.00753309	down
GUCY1A1	0.230429	0.00758381	up
NNT	-0.250555	0.00758857	down
USP37	0.163789	0.00762428	up
MGAT2	0.112633	0.00769261	up
TRNP1	-0.386967	0.00771422	down
CRYBB1	-0.120576	0.00773504	down
ZNF287	0.111662	0.0077421	up
MFSD3	-0.115081	0.00786091	down
ZNF556	0.11945	0.00786984	up
DPYD	-0.359073	0.00788455	down
S1PR1	-1.10746	0.00789538	down
SLC12A3	-0.114971	0.00793873	down
FLNC	0.641152	0.00795927	up
SPRY4	-0.363914	0.00813619	down
ENTPD7	0.167547	0.0081591	up
GGA3	0.103934	0.00816348	up
LRTM2	-0.156697	0.00826095	down
BCAT1	0.484808	0.00830935	up
TNFRSF9	0.324979	0.00833276	up
F10	-0.47353	0.0083985	down
METTL6	0.136069	0.0084132	up
APCDD1	-1.38738	0.00846303	down
ZFP37	0.253822	0.00847283	up
CCDC59	0.142233	0.0085135	up
ADAMTSL4	-0.128509	0.00854738	down
NAA15	0.107418	0.00855482	up
TCF4	-0.377563	0.00859386	down
XKRX	0.191543	0.00861757	up
CCDC85C	-0.114761	0.00863424	down
FCSK	-0.105146	0.00863667	down
HPCAL1	-0.327214	0.00865702	down
UFSP2	0.199242	0.0086763	up
RGS8	-0.126886	0.00871683	down
EPHB6	-0.260098	0.00872437	down
CBX1	-0.108276	0.0087902	down
HS6ST1	-0.265599	0.00879227	down
H1-7	-0.142281	0.00882632	down
RGCC	-1.48427	0.00882763	down
EYA4	0.253084	0.00892113	up
TLX2	-0.118298	0.00898135	down
SIPA1L2	0.299739	0.00906251	up
GTPBP8	0.175046	0.00908205	up
BBS5	0.122525	0.00915772	up
ZCCHC4	0.133517	0.00918351	up
ARHGEF6	-0.821109	0.00918464	down
SRP54	0.122454	0.00920904	up
CHIC2	0.250807	0.00928514	up
CDK15	0.523908	0.0092917	up
KCTD7	0.109393	0.00930053	up
MAP2	-0.178575	0.00931403	down
TRUB1	0.129652	0.0093555	up
TPST1	-0.288115	0.00938966	down
GOLM1	0.148782	0.00942612	up
HOXA7	-0.414403	0.00947046	down
IGFBP1	-0.153969	0.00950933	down
GORAB	0.186113	0.00967599	up
CYBA	-0.357365	0.00970073	down
PSMB10	-0.134677	0.00973878	down
DNAJA4	0.1257	0.00981473	up
NCAPG2	-0.223691	0.00984302	down
C19orf12	-0.11762	0.00988004	down
PBX4	-0.127143	0.0100715	down
MBTPS2	0.116757	0.0101329	up
PAWR	0.335001	0.0102684	up
RPL7L1	0.125134	0.0103652	up
GNG11	-0.418722	0.0103771	down
SLC6A18	-0.103697	0.0103973	down
ITGA4	-0.470215	0.01043	down
GARS1	0.101702	0.0104532	up
OPRD1	-0.152715	0.0104811	down
LRRC75B	-0.120161	0.0105136	down
UGCG	0.379628	0.0106657	up
LURAP1L	0.326317	0.0106972	up
MAP3K2	0.149703	0.0107373	up
MSX2	0.159944	0.010746	up
OSR1	0.586348	0.0107526	up
ABI3	-0.132753	0.010828	down
RGS4	3.39805	0.0108517	up
ZNF639	0.143463	0.0109051	up
C9orf85	0.156164	0.0109339	up
TERF1	0.138426	0.0110664	up
CTSH	0.165294	0.0110738	up
MRPL33	0.10838	0.0111222	up
PAQR5	-0.465032	0.0111608	down
RAPGEF1	0.100323	0.011199	up
KRT33B	-0.100892	0.0112501	down
RAB21	0.135615	0.0113125	up
DDO	-0.123164	0.0113185	down
C5	-0.210825	0.0114821	down
DIXDC1	-0.163131	0.0115097	down
ABHD5	0.364641	0.0116664	up
KAZN	-0.136083	0.0116707	down
SLC30A4	0.151314	0.0116859	up
TNFRSF1B	-0.183178	0.0117946	down
BLOC1S3	-0.14251	0.0118208	down
SOHLH1	-0.105557	0.0118288	down
STMN2	-1.86077	0.0118326	down
MRPL46	0.103225	0.0119345	up
TBPL1	0.177982	0.0120311	up
TIPARP	0.117565	0.0120317	up
ZNF14	0.205929	0.0120397	up
KDM5B	0.105276	0.0121299	up
ATRAID	-0.106325	0.0121689	down
CDCA3	-0.311909	0.0121964	down
POLR3D	0.142287	0.0122385	up
FOSB	0.349311	0.0122566	up
FAM166A	-0.109524	0.0124239	down
ARHGAP23	-0.190799	0.0125	down
WNT9B	-0.100007	0.0125038	down
TOX	0.904959	0.0125182	up
ZNF614	0.103669	0.0126157	up
ARNT2	0.421126	0.0126544	up
UFSP1	-0.110278	0.0126824	down
FAM210A	0.163277	0.0126868	up
RASSF1	-0.119336	0.0127301	down
ID2	0.798107	0.0130222	up
TXNDC11	0.123427	0.0130638	up
ZNF81	0.125983	0.0131053	up
ZNF605	0.158804	0.0131129	up
GMPPA	0.130798	0.0131484	up
CLEC11A	-0.288382	0.0131488	down
ELP6	0.110021	0.0131867	up
ZNF488	-0.104954	0.0131958	down
SLFN11	0.33069	0.0132672	up
AKAP12	0.35728	0.0132984	up
ZNF92	0.107288	0.0133125	up
MPHOSPH10	0.145679	0.0133527	up
KCNK1	0.101796	0.0133908	up
SRPK3	-0.106155	0.0134334	down
TBL2	0.101611	0.0135158	up
PIGL	0.110483	0.0135472	up
NPTX2	-1.01812	0.0135473	down
TCAIM	-0.100441	0.0137034	down
KRT38	-0.11622	0.0137405	down
TXNL4B	0.148246	0.0138242	up
JRKL	0.153439	0.0140464	up
DIRAS3	-0.86185	0.0141512	down
ZNF449	0.120845	0.0142346	up
SIVA1	-0.120083	0.0142691	down
PRPSAP2	0.142781	0.0142894	up
CRYAB	-0.889137	0.014339	down
REX1BD	-0.139673	0.0144094	down
TTLL4	0.123706	0.0144258	up
ZNF585B	0.187025	0.0144681	up
SLC6A17	-0.114864	0.0144925	down
SLC1A1	0.782438	0.0144949	up
ARHGAP33	-0.137348	0.0146171	down
MXRA8	-0.309454	0.0146655	down
EPHX2	-0.12725	0.0146684	down
ALDH18A1	0.141549	0.014671	up
SELENBP1	-0.473174	0.0146779	down
CBLB	0.132394	0.0147458	up
PTPRS	-0.155478	0.0148361	down
HSD17B3	-0.100986	0.0149239	down
COX10	0.102009	0.0150804	up
CASP1	-0.139459	0.0150819	down
TET2	0.127317	0.0151695	up
TMEM39A	0.133824	0.0154316	up
NMT2	0.311659	0.0154885	up
GALNT5	0.651806	0.0155594	up
FAM107A	-0.12902	0.0156125	down
PFN2	0.27282	0.0156626	up
P4HA3	0.229361	0.0157818	up
PGM1	0.16251	0.0157873	up
TIGD5	-0.160351	0.016046	down
NDUFB6	0.118319	0.0161074	up
PTGER2	-1.00978	0.0161106	down
TENM4	-0.199169	0.0161142	down
FAM91A1	0.101769	0.0161531	up
DRP2	0.276349	0.016186	up
NAF1	0.108015	0.0162509	up
PTPN22	0.296345	0.0163551	up
SLC25A16	0.104334	0.0164056	up
GAL	-0.166187	0.0164737	down
CCDC117	0.11907	0.0164757	up
ANAPC10	0.143192	0.0164853	up
TCTN2	0.216704	0.0165007	up
HMGN4	-0.109606	0.0165077	down
EVA1B	-0.208415	0.0166038	down
GGT6	-0.100636	0.0166482	down
ZNF622	0.111188	0.0166682	up
HSPA2	-0.572496	0.0168558	down
FTL	0.102502	0.0168635	up
C2CD6	0.127768	0.016914	up
IL17RE	-0.131102	0.016935	down
IRX2	-0.160321	0.0169528	down
ACVRL1	-0.312786	0.0169869	down
ZBTB3	0.130813	0.0170744	up
TMF1	0.136953	0.0171752	up
CENPF	-0.211022	0.0171974	down
HECTD2	0.101967	0.0172798	up
TMEM35A	0.252213	0.0173268	up
ADGRA2	-0.211353	0.0173602	down
PPP2R2B	-0.142871	0.0174143	down
ZNF717	0.157411	0.017427	up
PLEKHA2	-0.282796	0.0174923	down
YARS1	0.105287	0.0175332	up
SSB	0.14761	0.0175415	up
ARFGAP3	0.14247	0.0175679	up
MX1	0.154867	0.0176326	up
RAB38	-0.10225	0.0177385	down
PODXL	-1.73049	0.0178032	down
NCF4	0.162506	0.017805	up
TPCN2	-0.141142	0.017824	down
PDE5A	0.245542	0.0178305	up
ESPN	-0.102211	0.0179115	down
C16orf74	-0.105674	0.0179702	down
HIRIP3	0.11568	0.017977	up
EBF2	0.303618	0.0180403	up
C11orf16	-0.104503	0.018197	down
ECH1	-0.122723	0.0182506	down
UGDH	0.232052	0.0183194	up
PISD	-0.134299	0.0184437	down
BTG1	-0.128191	0.0185753	down
NAT8L	-0.108717	0.018576	down
OSBPL2	0.110795	0.0186546	up
BNIP3L	0.128317	0.0186574	up
FGD5	-0.211199	0.0186661	down
GPR65	0.301957	0.0186921	up
ZNF766	0.109407	0.018767	up
GAS2L3	-0.261593	0.0187954	down
ZNF415	0.441824	0.0188199	up
RUNX2	0.164294	0.0188946	up
TNFRSF19	-0.422448	0.01894	down
LATS2	-0.103626	0.0189954	down
CHST7	-0.196542	0.0190168	down
RNF180	0.162816	0.0190773	up
ITPRIPL2	-0.170749	0.0191036	down
DUSP19	0.192648	0.0191151	up
TRABD2A	-0.18381	0.0191216	down
KIAA0513	0.112724	0.0192357	up
PEX2	0.191568	0.0192676	up
DNALI1	-0.211459	0.0192886	down
H2AJ	-0.220686	0.0194333	down
CPEB4	0.194261	0.0196098	up
GAST	-0.107874	0.0196841	down
HMGB3	-0.179814	0.0197078	down
CMAS	0.156353	0.0197148	up
ISYNA1	-0.143291	0.0198436	down
PTPRD	0.239948	0.0199826	up
DNA2	0.162023	0.0199947	up
DNAJC12	0.191491	0.0200005	up
BNIP1	0.126937	0.0200242	up
TNS3	-0.490743	0.0201207	down
CXCL1	-0.596768	0.0201439	down
TRAPPC6B	0.112895	0.0201601	up
HOXA11	-0.545166	0.0201766	down
PARP16	0.142142	0.020289	up
SOX7	-0.111314	0.0203629	down
ZNF316	-0.123668	0.0203829	down
EGR1	0.314487	0.0205212	up
DBI	-0.124593	0.0205793	down
ZACN	-0.106937	0.020582	down
EMILIN2	-0.468628	0.0206237	down
GNPNAT1	0.223585	0.0208083	up
CHST11	0.117769	0.0208594	up
KLF17	-0.123693	0.0210079	down
CMTM8	0.224278	0.0210245	up
TTC27	0.185175	0.0210548	up
SLC48A1	-0.107357	0.0210618	down
DNAI2	-0.139541	0.0211137	down
TXNDC9	0.112108	0.0211368	up
VCL	-0.163658	0.0214191	down
WDFY1	0.153399	0.0215974	up
NOTUM	-0.154715	0.0216199	down
APOA1	-0.107681	0.0217593	down
MAFF	0.176651	0.0218372	up
SEMA4G	-0.128105	0.0218594	down
OXER1	-0.153854	0.0220867	down
DSCC1	0.11709	0.0221065	up
MICU3	0.271471	0.0221306	up
HOXC11	-0.326347	0.022157	down
S100A13	-0.143038	0.0221979	down
HOXB6	-0.663416	0.0223193	down
LRRC8E	0.140281	0.0224218	up
IL1R1	-0.4134	0.0225138	down
EIF2S2	0.116944	0.0226158	up
CDCA7	-0.408237	0.0228489	down
RHBG	-0.124819	0.0229393	down
RARB	0.18725	0.0231254	up
S100A6	-0.102054	0.023153	down
EFNB2	-0.564171	0.0232014	down
TRO	0.142457	0.0233303	up
FMO4	0.110993	0.0234291	up
C1GALT1C1L	0.108778	0.0234897	up
SFRP5	-0.109179	0.0235047	down
MAD2L2	-0.115628	0.0235651	down
LAG3	-0.117147	0.0235866	down
MTHFD2	0.116243	0.0236288	up
CTCFL	0.16902	0.0236854	up
SSPN	-0.185414	0.0237564	down
GALNS	-0.185271	0.0238799	down
PTN	0.364453	0.0238971	up
SRPX	-0.540129	0.0239039	down
WARS1	0.162077	0.0239485	up
TSSC4	-0.100658	0.0240609	down
NAP1L3	0.665024	0.0240626	up
NAGLU	-0.12295	0.0242019	down
DST	-0.487	0.0242362	down
ANKDD1A	-0.11045	0.024257	down
CORO6	-0.119493	0.0242641	down
STK17B	0.317215	0.0243013	up
RHOC	0.109194	0.0243211	up
ZNF417	0.168776	0.0243942	up
SKAP2	-0.598902	0.0244822	down
SLC6A19	-0.107356	0.0246083	down
SCN8A	-0.431928	0.0247778	down
BTBD8	0.110033	0.0247995	up
ZNF780B	0.110119	0.0248951	up
RNASEL	0.139002	0.0249153	up
LPAR4	0.10141	0.0249886	up
SIRPA	-0.195371	0.0250016	down
HIPK2	0.186818	0.0251511	up
LPIN3	-0.213633	0.0252223	down
PTK2B	-0.236337	0.0252551	down
NACC2	-0.222429	0.0255511	down
ZHX3	-0.163841	0.0256946	down
MAT2A	-0.151938	0.0257015	down
BDNF	-0.534243	0.0258436	down
FBXO43	-0.107365	0.0259043	down
PRM3	-0.142287	0.0259748	down
MAOA	-0.328457	0.0261107	down
STX18	-0.127595	0.0261634	down
CRHR2	-0.125914	0.0261643	down
ADAMTS4	0.12636	0.0261924	up
MAP7D3	0.124706	0.0262077	up
C1GALT1	0.37268	0.026252	up
SOD2	-0.311385	0.026285	down
C2CD4A	-0.111895	0.0263207	down
CRIPT	0.17057	0.0263802	up
CCDC14	-0.125602	0.0265593	down
ITM2C	-0.211214	0.0267014	down
TBC1D26	-0.110916	0.0268302	down
NEURL4	0.10643	0.0268311	up
RHBDD3	-0.125539	0.0268675	down
CNIH3	-1.56488	0.0269602	down
CST3	-0.161784	0.0269707	down
TOP2A	-0.262175	0.0269862	down
HOXA5	-0.492225	0.0270289	down
DOK5	1.23703	0.0270319	up
RAB8B	-0.168855	0.0270838	down
ZNF440	0.114354	0.0271043	up
CDKN2D	-0.107672	0.0271323	down
GALNT18	0.160062	0.0274493	up
ALDH1L2	0.186704	0.0274616	up
LOXL1	-0.247652	0.0275196	down
C1QTNF1	-0.13002	0.0277102	down
KLF11	-0.115602	0.0278044	down
BATF3	0.113609	0.0278224	up
SLC45A4	-0.130988	0.0278622	down
NOCT	0.144302	0.0281115	up
MAN2B2	-0.146374	0.0282081	down
KIF20B	-0.141186	0.028308	down
ANKRD33B	-0.164115	0.0283746	down
ARPC1B	-0.102786	0.0283956	down
EIF2AK1	0.100495	0.0285484	up
ZNF711	-0.140831	0.0286265	down
COL1A2	0.211209	0.0286386	up
TRIP4	0.123309	0.0287091	up
GABRD	-0.121868	0.0288329	down
SGO2	-0.216376	0.0289945	down
DPM3	-0.147926	0.0290093	down
CYB561	0.167922	0.0290328	up
FICD	0.139485	0.0290651	up
SLC4A8	-0.179079	0.0291028	down
ZNF814	0.1522	0.0291081	up
RADX	-0.165432	0.0291383	down
NREP	0.5146	0.0291979	up
DCLK2	-0.276568	0.0292513	down
PRRX1	0.483486	0.0293745	up
PXYLP1	-0.364028	0.0294251	down
FOS	0.421281	0.0297412	up
ACSS3	-0.317054	0.0298928	down
NPR1	-0.322567	0.0300486	down
LIX1L	-0.153165	0.0300748	down
TBX5	-0.46289	0.0300773	down
ASPM	-0.292986	0.0301175	down
CCDC34	-0.135507	0.0303068	down
SLC35F2	-0.298811	0.0303173	down
GRIPAP1	0.127527	0.0304165	up
GPR39	0.104685	0.0304358	up
TTI2	0.118074	0.0305123	up
RASGRF2	0.100831	0.0305641	up
HES1	0.181454	0.0306146	up
NPFFR1	-0.100133	0.0306172	down
BMF	-0.102955	0.0306451	down
CSNK1G1	0.10087	0.0306988	up
DISP1	0.183638	0.0307001	up
SEC22A	0.102967	0.0307489	up
IPO4	0.132221	0.0309788	up
SLC39A7	0.212763	0.0309932	up
ZNF615	0.218929	0.0311346	up
OLFM1	-0.331424	0.0311778	down
THNSL1	0.122212	0.0312521	up
NSUN4	0.141035	0.0312754	up
TFPI2	-0.912347	0.0313073	down
KIF18A	-0.426426	0.0314247	down
DPP4	-2.17368	0.0316656	down
ZKSCAN2	0.102178	0.031675	up
PPM1K	0.154757	0.0317222	up
NCDN	0.113959	0.0319056	up
HYLS1	-0.164006	0.0323055	down
CCDC149	0.128129	0.0323938	up
WFIKKN2	-0.117457	0.0324479	down
ACTL7B	-0.105429	0.0324515	down
GALNT6	-0.441593	0.0324719	down
FLRT1	-0.144064	0.0325258	down
GLRX	0.361346	0.0325316	up
HIF3A	-0.112857	0.0325879	down
NBR1	0.122855	0.0327562	up
CD81	-0.17093	0.0329123	down
H6PD	0.220436	0.0329387	up
ZDBF2	0.184027	0.0330283	up
EXOSC8	0.131758	0.0331309	up
CLDND1	-0.103232	0.0331531	down
MAK16	0.1155	0.0331966	up
ENAH	0.251731	0.0333109	up
RCAN3	-0.120586	0.0333571	down
INPP5E	-0.125267	0.0333624	down
NENF	0.121842	0.0336125	up
CSPP1	0.116676	0.0336521	up
P4HA2	0.135235	0.0338699	up
HOXC9	-0.999328	0.0339583	down
SLC4A7	0.2065	0.033988	up
RIPOR2	-0.313911	0.0339895	down
HECW1	-0.213211	0.0341136	down
PTPRU	-0.186202	0.0342087	down
GOPC	0.191224	0.0342832	up
MAP3K5	-0.220069	0.0345641	down
RNF121	0.132932	0.0348244	up
ETAA1	0.119197	0.0348894	up
CHPT1	0.140143	0.0352027	up
PYCARD	-0.206001	0.0352105	down
EGFL7	-0.112379	0.0352367	down
PRELID2	0.133289	0.0352566	up
ARID5B	0.178073	0.0352937	up
KANK1	-0.1106	0.0354024	down
ADO	-0.117993	0.0356454	down
METTL1	0.169884	0.0357566	up
PLEKHM3	0.103986	0.0358611	up
MTBP	0.111787	0.0358693	up
LRRFIP2	-0.142449	0.0360879	down
ASNS	0.176049	0.0361977	up
TRAF3	0.142372	0.0363494	up
GTF2E2	0.115555	0.0364732	up
IFITM2	-0.209462	0.0365322	down
PPP1R35	-0.10321	0.0366165	down
TMCC2	0.102272	0.0366215	up
SMURF2	0.214385	0.0366493	up
CCNE1	0.132318	0.0366636	up
TGDS	0.13654	0.0367632	up
CLN6	0.160957	0.0369119	up
CKAP2	-0.144592	0.0369451	down
TMEM230	-0.142351	0.0369779	down
F2RL2	1.39672	0.0369811	up
PXDC1	0.191376	0.0370112	up
MYBPH	-0.11104	0.0372386	down
PRIM2	0.116077	0.0372732	up
OSBPL11	0.134692	0.0372925	up
IGF2BP1	-0.28024	0.0374255	down
FGD4	0.533597	0.0374406	up
KCTD10	-0.104111	0.0374411	down
ZNF628	-0.117115	0.0375774	down
LDOC1	-0.282915	0.0376043	down
RACGAP1	-0.207421	0.0376158	down
PAFAH1B3	-0.155428	0.0376904	down
FBLN2	-0.36697	0.037821	down
RPTOR	0.106563	0.0378595	up
NPBWR2	-0.103318	0.0378881	down
ZHX2	0.100012	0.037907	up
MYADM	-0.119127	0.0380017	down
PXDN	0.177031	0.0381665	up
NETO1	0.498457	0.0383228	up
RPGR	-0.195595	0.0383685	down
PDGFB	-0.111308	0.0384566	down
SDC3	-0.145091	0.0385903	down
NMNAT1	0.108129	0.0386976	up
GNE	0.111309	0.0388672	up
COL5A2	0.212174	0.0389235	up
PLOD1	-0.174341	0.039147	down
KLHL5	0.257803	0.0392382	up
LBR	-0.168424	0.0393962	down
GABBR2	1.1235	0.0396117	up
ABCD1	-0.155741	0.0397304	down
ZNF675	0.115488	0.0397441	up
MASP1	0.109434	0.0398252	up
HOXC8	-0.719656	0.0398279	down
EXOC6	0.216445	0.03985	up
TLX1	-0.122518	0.0399043	down
EREG	0.339063	0.0399744	up
AMZ1	-0.11501	0.0401766	down
KPNA5	0.211104	0.040258	up
NTSR1	-0.235681	0.0404301	down
RRP15	0.199253	0.0405158	up
DTWD2	0.103879	0.0406969	up
LY6E	-0.257229	0.0407179	down
ZNF608	0.353886	0.0407231	up
ICA1L	0.114367	0.040961	up
SLC27A3	-0.448483	0.0409865	down
ZNF566	0.173452	0.0410838	up
BEX1	-1.6671	0.041238	down
CKAP2L	-0.186092	0.0412586	down
PUS10	0.142794	0.0412846	up
IHO1	0.223941	0.0413272	up
NPDC1	-0.161856	0.0413414	down
RASSF7	-0.12415	0.041584	down
CDK7	0.120073	0.0416971	up
GALR3	-0.113718	0.0419606	down
NEU2	-0.104768	0.0420644	down
TMEM47	0.31098	0.0421431	up
ABHD10	0.141685	0.0424181	up
NT5C3A	-0.168868	0.0426935	down
CDK6	0.187266	0.0426956	up
CTSS	0.116278	0.0427709	up
NUP160	-0.104439	0.0429699	down
RINT1	0.128465	0.0429762	up
MOSPD1	0.211928	0.0430522	up
MLH3	-0.192879	0.0430612	down
TBX3	-0.595466	0.0432457	down
MGST3	-0.11781	0.0432726	down
AIRE	-0.128864	0.0436386	down
DUSP1	0.293682	0.0436786	up
ABLIM3	-0.530301	0.043822	down
FKBP1B	-0.177725	0.0438397	down
SNRPB2	0.172143	0.044033	up
CEP135	0.144244	0.0440455	up
NVL	0.113115	0.044252	up
FSCN2	-0.126338	0.0442657	down
SPOPL	0.102535	0.0443303	up
RBM48	0.164148	0.0443467	up
MSRB1	0.113994	0.0444389	up
DOK4	-0.212215	0.0445688	down
TUBA4A	-0.114971	0.0445822	down
RHBDF2	-0.133045	0.044853	down
NXNL2	-0.150208	0.0449086	down
VEPH1	1.57671	0.0449617	up
ULBP1	0.163175	0.0450067	up
TIAM2	0.193088	0.0451584	up
AP1S2	-0.115663	0.0452066	down
TPP1	-0.157631	0.0452288	down
MED27	0.100431	0.0452458	up
HTATSF1	0.108064	0.0454263	up
ARHGDIG	-0.108724	0.0454591	down
CACFD1	-0.107952	0.0455569	down
ARHGAP1	0.102389	0.0457242	up
PDSS2	0.200634	0.0458471	up
CXCL2	0.266	0.046358	up
COMMD9	-0.145106	0.0465199	down
SLC44A1	-0.237778	0.0465546	down
CILK1	0.151471	0.0465687	up
CKS1B	-0.123644	0.0466289	down
NINJ2	-0.166776	0.0467741	down
HTR1B	-0.183919	0.0468465	down
OXT	-0.105513	0.0469931	down
SH3GLB1	0.103397	0.047068	up
PSRC1	-0.218484	0.0473253	down
ANXA4	-0.103078	0.0473536	down
UTP14A	0.114549	0.0476282	up
ABCA8	-0.469088	0.0476369	down
MKI67	-0.159333	0.0477366	down
RAB3B	0.515213	0.0477581	up
FAM20C	-0.444781	0.0478376	down
HOXC5	-0.281068	0.0479341	down
FKBP11	0.170246	0.0479575	up
ETFBKMT	0.125768	0.0481453	up
PFDN4	0.106697	0.0484182	up
DERL1	0.137171	0.0484844	up
LRP4	-0.142145	0.0486755	down
WLS	0.408901	0.0487031	up
INHBA	0.335421	0.0487878	up
CD248	-0.316422	0.0488844	down
ZNF835	-0.114464	0.0489237	down
C1D	0.102772	0.0491025	up
FARP1	-0.199216	0.0491082	down
FKBP14	0.156895	0.0494859	up
PSPC1	0.102616	0.0496369	up
AKT3	-0.155796	0.0498006	down

## Sheet: Table S7
Table S7: WGCNA Module genes.
Turquoise	Blue	Grey
ADGRE5	TMEM204	ICA1L
NID1	SLC12A9
MT1M	AK5
LIFR	COL1A1
RBMS3	IQSEC3
AXIN2	ARL6IP1
PTGFR	FCRLB
RENBP	CINP
DGKI	TBX15
GALNT14	ZNF347
GYPE	H2AZ2
GREM1	GPN1
ELL2	TMEM45A
ANO3	PUS3
TSPAN7	NDRG2
POSTN	SLIT2
MRGPRF	CCDC80
PTGIR	ADAMTS6
TMEM263	DLC1
SGF29	WDR81
TIMP2	SGCB
GDAP1	C6orf120
ARG2	TLE1
LAMA1	ELOA
MXD3	NSL1
ARVCF	VIPAS39
HMG20B	BMPER
LDHD	MFAP1
HDAC9	SHISA6
PYGO1	RNF170
STC2	SLF1
PVRIG	HMGA2
NPR2	ZNF90
RASL12	PIK3R1
DAGLB	THEM4
RHBDL1	FAM171A1
ZBTB25	ZNF85
ZFP69B	RNF25
PRSS23	FOXD1
SHH	TDG
CCND2	UBTD1
DNAJA1	SEC24A
KDELR3	CD99
KCNIP3	TRIM35
CCL20	FAM3C
IFT20	CEMIP
PRKG1	TRPV2
CEBPE	GRAMD1C
AVL9	RASAL2
ZNF536	HOXC10
LOXL4	MRPL34
METTL16	CDSN
FNDC3B	CPD
CXCL12	MTARC1
GOSR1	PIGV
SEMA3A	ISCA2
APOD	ANAPC1
CRYBB3	PLPP1
TFF2	APBA2
RGS20	SCD5
FGF2	MME
TBC1D22B	ESM1
ADGRL4	GLUL
PRKD1	ZBTB14
VNN1	FBXL7
ARSL	GSTK1
TFB2M	CPNE8
IFTAP	CCDC66
NKX6-3	NT5DC2
CCDC96	BCL6
CSGALNACT2	DHDDS
LEFTY2	ANO6
FADS3	MAGED1
ABCC9	PSMD11
TBX18	MRPS21
PRICKLE1	NNT
FKBP4	USP37
IPPK	TRNP1
DNAH14	ZNF556
PDK3	S1PR1
JMJD6	SPRY4
KIAA1217	LRTM2
HSPA1L	F10
EAF2	APCDD1
FNIP2	ZFP37
TNC	NAA15
KRTCAP3	HPCAL1
CDH15	RGS8
NOTCH3	CBX1
USP12	RGCC
FCHSD2	GTPBP8
GFOD1	ZCCHC4
RSPO4	SRP54
MED31	CHIC2
CABP2	MAP2
ZFHX4	TRUB1
MAGEH1	TPST1
BIRC3	GORAB
APH1B	CYBA
EPHA4	PSMB10
ZC2HC1A	NCAPG2
NDP	PAWR
SOX3	RPL7L1
LYSMD3	ITGA4
JPH2	UGCG
SH3BGRL2	LURAP1L
METTL27	OSR1
LRRC75A	CTSH
SEC24D	RAB21
LIF	ABHD5
SYT14	TNFRSF1B
CNR1	STMN2
GPR68	MRPL46
GIPC2	ATRAID
CLDN7	CDCA3
ALPG	ARNT2
MAP9	FAM210A
ATL3	GMPPA
DEGS2	CLEC11A
TPSD1	SLFN11
FUT5	DIRAS3
SLCO3A1	ZNF449
TRPV4	SIVA1
NDUFAF6	PRPSAP2
CCNP	CRYAB
DLX1	TTLL4
CYRIB	ZNF585B
CD34	EPHX2
RCN3	ALDH18A1
PAPSS2	SELENBP1
ANPEP	HSD17B3
RIPK2	CASP1
GPRIN1	TMEM39A
RBPMS	NMT2
RAB27B	PGM1
DCUN1D3	PTGER2
N4BP3	TENM4
NCAM1	FAM91A1
SIX1	NAF1
DECR1	CCDC117
TLN2	TCTN2
DPH6	HMGN4
LHB	HSPA2
LCORL	C2CD6
BNC2	IRX2
SPTY2D1	ZBTB3
AIM2	TMF1
SPNS3	CENPF
ZFP62	PLEKHA2
DNAH17	SSB
TAF11	PODXL
CLIC6	NCF4
GOLGA3	TPCN2
STRBP	PDE5A
MT4	C16orf74
PRR16	ECH1
SLC5A3	UGDH
EIF4EBP1	PISD
MCTS1	OSBPL2
KYNU	BNIP3L
NEO1	GPR65
SLC49A3	ZNF766
RGS5	GAS2L3
MAPK15	ZNF415
CCNK	TNFRSF19
SMIM5	RNF180
RBP5	DUSP19
CACNA1C	H2AJ
TMC7	CPEB4
HCST	HMGB3
CGAS	ISYNA1
SLC7A2	DNA2
CABLES1	DNAJC12
HOXA6	BNIP1
WDR62	CXCL1
KCNJ11	TRAPPC6B
F2RL3	EGR1
FRRS1	DBI
TSPYL2	GNPNAT1
LIN7A	KLF17
NRCAM	TTC27
RASGRP2	DNAI2
NFIX	TXNDC9
RHO	WDFY1
GUCY1A1	MAFF
MGAT2	MICU3
CRYBB1	HOXC11
ZNF287	S100A13
MFSD3	HOXB6
DPYD	LRRC8E
SLC12A3	IL1R1
FLNC	EIF2S2
ENTPD7	CDCA7
GGA3	EFNB2
BCAT1	TRO
TNFRSF9	FMO4
METTL6	C1GALT1C1L
CCDC59	GALNS
ADAMTSL4	SRPX
TCF4	TSSC4
XKRX	NAGLU
CCDC85C	DST
FCSK	STK17B
UFSP2	ZNF417
EPHB6	SKAP2
HS6ST1	BTBD8
H1-7	SIRPA
EYA4	PTK2B
TLX2	NACC2
SIPA1L2	BDNF
BBS5	MAOA
ARHGEF6	CRHR2
CDK15	ADAMTS4
KCTD7	MAP7D3
GOLM1	SOD2
HOXA7	CRIPT
IGFBP1	CCDC14
DNAJA4	ITM2C
C19orf12	CNIH3
PBX4	CST3
MBTPS2	TOP2A
GNG11	HOXA5
SLC6A18	GALNT18
GARS1	C1QTNF1
OPRD1	MAN2B2
LRRC75B	KIF20B
MAP3K2	ANKRD33B
MSX2	ARPC1B
ABI3	EIF2AK1
RGS4	COL1A2
ZNF639	SGO2
C9orf85	DPM3
TERF1	NREP
MRPL33	DCLK2
PAQR5	PRRX1
RAPGEF1	ACSS3
KRT33B	ASPM
DDO	SLC35F2
C5	GRIPAP1
DIXDC1	TTI2
KAZN	BMF
SLC30A4	DISP1
BLOC1S3	SEC22A
SOHLH1	IPO4
TBPL1	ZNF615
TIPARP	TFPI2
ZNF14	KIF18A
KDM5B	ZKSCAN2
POLR3D	PPM1K
FOSB	NCDN
FAM166A	HYLS1
ARHGAP23	GALNT6
WNT9B	NBR1
TOX	CD81
ZNF614	ZDBF2
UFSP1	EXOSC8
RASSF1	CLDND1
ID2	MAK16
TXNDC11	NENF
ZNF81	HOXC9
ZNF605	SLC4A7
ELP6	RIPOR2
ZNF488	PTPRU
AKAP12	MAP3K5
ZNF92	RNF121
MPHOSPH10	ETAA1
KCNK1	PYCARD
SRPK3	EGFL7
TBL2	PRELID2
PIGL	KANK1
NPTX2	ADO
TCAIM	PLEKHM3
KRT38	LRRFIP2
TXNL4B	TRAF3
JRKL	GTF2E2
REX1BD	PPP1R35
SLC6A17	SMURF2
SLC1A1	CLN6
ARHGAP33	CKAP2
MXRA8	PXDC1
CBLB	IGF2BP1
PTPRS	FGD4
COX10	KCTD10
TET2	ZNF628
GALNT5	RACGAP1
FAM107A	PAFAH1B3
PFN2	FBLN2
P4HA3	RPTOR
TIGD5	MYADM
NDUFB6	PDGFB
DRP2	NMNAT1
PTPN22	LBR
SLC25A16	HOXC8
GAL	EXOC6
ANAPC10	KPNA5
EVA1B	RRP15
GGT6	DTWD2
ZNF622	LY6E
FTL	CKAP2L
IL17RE	IHO1
ACVRL1	NPDC1
HECTD2	CDK7
TMEM35A	NT5C3A
ADGRA2	CDK6
PPP2R2B	NUP160
ZNF717	RINT1
YARS1	MLH3
ARFGAP3	TBX3
MX1	MGST3
RAB38	FKBP1B
ESPN	CEP135
HIRIP3	NVL
EBF2	RBM48
C11orf16	MSRB1
BTG1	DOK4
NAT8L	TUBA4A
FGD5	RHBDF2
RUNX2	AP1S2
LATS2	TPP1
CHST7	HTATSF1
ITPRIPL2	ARHGAP1
TRABD2A	SLC44A1
KIAA0513	CKS1B
PEX2	NINJ2
DNALI1	HTR1B
GAST	SH3GLB1
CMAS	PSRC1
PTPRD	ANXA4
TNS3	UTP14A
HOXA11	MKI67
PARP16	RAB3B
SOX7	HOXC5
ZNF316	FKBP11
ZACN	LRP4
EMILIN2	WLS
CHST11	INHBA
CMTM8	FARP1
SLC48A1	PSPC1
VCL
NOTUM
APOA1
SEMA4G
OXER1
DSCC1
RHBG
RARB
S100A6
SFRP5
MAD2L2
LAG3
MTHFD2
CTCFL
SSPN
PTN
WARS1
NAP1L3
ANKDD1A
CORO6
RHOC
SLC6A19
SCN8A
ZNF780B
RNASEL
LPAR4
HIPK2
LPIN3
ZHX3
MAT2A
FBXO43
PRM3
STX18
C1GALT1
C2CD4A
TBC1D26
NEURL4
RHBDD3
DOK5
RAB8B
ZNF440
CDKN2D
ALDH1L2
LOXL1
KLF11
BATF3
SLC45A4
NOCT
ZNF711
TRIP4
GABRD
CYB561
FICD
SLC4A8
ZNF814
RADX
PXYLP1
FOS
NPR1
LIX1L
TBX5
CCDC34
GPR39
RASGRF2
HES1
NPFFR1
CSNK1G1
SLC39A7
OLFM1
THNSL1
NSUN4
DPP4
CCDC149
WFIKKN2
ACTL7B
FLRT1
GLRX
HIF3A
H6PD
ENAH
RCAN3
INPP5E
CSPP1
P4HA2
HECW1
GOPC
CHPT1
ARID5B
METTL1
MTBP
ASNS
IFITM2
TMCC2
CCNE1
TGDS
TMEM230
F2RL2
MYBPH
PRIM2
OSBPL11
LDOC1
NPBWR2
ZHX2
PXDN
NETO1
RPGR
SDC3
GNE
COL5A2
PLOD1
KLHL5
GABBR2
ABCD1
ZNF675
MASP1
TLX1
EREG
AMZ1
NTSR1
ZNF608
SLC27A3
ZNF566
BEX1
PUS10
RASSF7
GALR3
NEU2
TMEM47
ABHD10
CTSS
MOSPD1
AIRE
DUSP1
ABLIM3
SNRPB2
FSCN2
SPOPL
NXNL2
VEPH1
ULBP1
TIAM2
MED27
ARHGDIG
CACFD1
PDSS2
CXCL2
COMMD9
CILK1
OXT
ABCA8
FAM20C
ETFBKMT
PFDN4
DERL1
CD248
ZNF835
C1D
FKBP14
AKT3

## Sheet: Table S8
Table S8: MEGENA hypergeometric distribution test.
Module.id	Module.size	Overlap.size	pvalue
c1_2	335	262	3.0254e-20
c1_3	206	26	1
c1_4	295	198	0.000519891
c1_5	80	73	3.78048e-11
c1_6	181	155	1.45992e-17
c1_7	74	34	0.995056
c1_8	39	1	1
c1_9	33	3	1
c1_10	49	3	1
c1_11	26	7	0.999855
c1_13	26	6	0.999974
c1_14	28	1	1
c1_15	127	121	3.10867e-23
c1_16	75	53	0.024151
c1_17	17	16	0.00167808
c1_18	23	2	1
c1_19	18	0	1
c1_20	11	4	0.968938
c1_21	12	9	0.212001
c1_22	12	4	0.983766
c1_23	31	24	0.0265139
c1_24	26	26	1.02211e-06
c1_25	16	16	0.000220375
c1_27	21	12	0.674638
c1_29	19	18	0.00064092
c1_30	24	20	0.0108076
c1_32	15	15	0.000375369
c1_33	24	24	3.0149e-06
c1_34	18	17	0.00103889
c1_36	15	15	0.000375369
c1_40	13	9	0.336539
c1_41	16	11	0.310758
c1_44	11	2	0.999221
c1_47	18	0	1
c1_48	21	1	1
c1_49	10	1	0.999889
c1_50	20	1	1
c1_51	18	3	0.999974
c1_54	15	0	1
c1_55	14	0	1
c1_60	52	49	5.93693e-09
c1_61	17	14	0.0406785
c1_62	26	26	1.02211e-06
c1_64	44	27	0.460634
c1_65	16	16	0.000220375
c1_71	14	1	0.999997
c1_79	13	12	0.0109568
c1_85	13	13	0.00108627
c1_98	10	0	1
c1_102	12	12	0.00184554
c1_105	39	26	0.221089
c1_107	12	12	0.00184554
c1_113	32	25	0.0195446

## Sheet: Table S9
Table S9: Machine learning candidate genes.
LASSO	Coef		RandomForest	importance		SVM-REF	AvgRank
ARG2	8.95964		LIF	0.823067		PTGFR	2.7
STC2	0.196162		RBP5	0.74659		OPRD1	5.2
LIF	1.70483		SEMA4G	0.7249		ARG2	5.8
RBP5	-14.6364		SEMA3A	0.633417		GREM1	6.3
C5	-1.15511		CCL20	0.597561		LIF	6.5
LEFTY2	-4.01229		PTGFR	0.543473		RBP5	7.9
GREM1	1.84002		FGF2	0.526961		C5	9
PTGFR	-6.2193		LIFR	0.516082		GAST	9.1
						HSPA1L	9.6
						ULBP1	11.8
						GALR3	12.8
						SEMA4G	13.2
						LEFTY2	13.8
						TNC	13.8
						NEO1	16.7

## Sheet: Table S10
Table S10: The single-cell ID of fibroblasts and its grouping.
ID	Sample	CellType
AAACCCACAGCTGTGC_1	NF1	Fibroblast
AAACCCAGTATGGTAA_1	NF1	Fibroblast
AAACCCATCCCGTGAG_1	NF1	Fibroblast
AAACCCATCCTCTGCA_1	NF1	Fibroblast
AAACGAACATGGAATA_1	NF1	Fibroblast
AAACGAAGTAGACAGC_1	NF1	Fibroblast
AAACGAAGTAGACGTG_1	NF1	Fibroblast
AAACGAATCTGGACTA_1	NF1	Fibroblast
AAACGCTAGGCTCTAT_1	NF1	Fibroblast
AAACGCTCATGAGATA_1	NF1	Fibroblast
AAACGCTGTTCTATCT_1	NF1	Fibroblast
AAAGAACAGGCCTAAG_1	NF1	Fibroblast
AAAGAACAGTTGGAAT_1	NF1	Fibroblast
AAAGAACGTCAAACGG_1	NF1	Fibroblast
AAAGGATAGAGCAGTC_1	NF1	Fibroblast
AAAGGATAGCTCGCAC_1	NF1	Fibroblast
AAAGGATGTACGTGTT_1	NF1	Fibroblast
AAAGGATGTGACAGGT_1	NF1	Fibroblast
AAAGGATGTGAGACCA_1	NF1	Fibroblast
AAAGGATGTGATCGTT_1	NF1	Fibroblast
AAAGGATTCCGCGATG_1	NF1	Fibroblast
AAAGGGCAGTGGTGGT_1	NF1	Fibroblast
AAAGGGCGTCGACTTA_1	NF1	Fibroblast
AAAGGGCTCATAGCAC_1	NF1	Fibroblast
AAAGGGCTCGAAGTGG_1	NF1	Fibroblast
AAAGGTATCAACTCTT_1	NF1	Fibroblast
AAAGTCCGTTGCGAAG_1	NF1	Fibroblast
AAAGTCCTCGAGTCCG_1	NF1	Fibroblast
AAAGTGACAATTGAGA_1	NF1	Fibroblast
AAAGTGAGTCTTTATC_1	NF1	Fibroblast
AAAGTGAGTGTTAGCT_1	NF1	Fibroblast
AAAGTGATCCGATAAC_1	NF1	Fibroblast
AAAGTGATCCTTCGAC_1	NF1	Fibroblast
AAAGTGATCTGGGAGA_1	NF1	Fibroblast
AAATGGACAGAGATGC_1	NF1	Fibroblast
AAATGGATCACGAACT_1	NF1	Fibroblast
AAATGGATCGAGGCAA_1	NF1	Fibroblast
AAATGGATCTCCAATT_1	NF1	Fibroblast
AACAAAGAGAACTGAT_1	NF1	Fibroblast
AACAAAGGTATCCTCC_1	NF1	Fibroblast
AACAAAGGTGTGTGTT_1	NF1	Fibroblast
AACAACCAGAGTTCGG_1	NF1	Fibroblast
AACAACCAGCACGATG_1	NF1	Fibroblast
AACAACCCAAACTAGA_1	NF1	Fibroblast
AACAACCCAATAGGGC_1	NF1	Fibroblast
AACAAGACACCCAATA_1	NF1	Fibroblast
AACAAGACACGGCCAT_1	NF1	Fibroblast
AACAAGACACTTCTCG_1	NF1	Fibroblast
AACAAGAGTGTAACGG_1	NF1	Fibroblast
AACAAGATCGTTAGTG_1	NF1	Fibroblast
AACAAGATCTTACTGT_1	NF1	Fibroblast
AACACACAGCGCTGAA_1	NF1	Fibroblast
AACACACTCGTGGCTG_1	NF1	Fibroblast
AACACACTCTATACGG_1	NF1	Fibroblast
AACAGGGAGCGTCGAA_1	NF1	Fibroblast
AACAGGGGTCTAGTGT_1	NF1	Fibroblast
AACCAACTCGTCCTTG_1	NF1	Fibroblast
AACCACAAGAGCAAGA_1	NF1	Fibroblast
AACCACAAGTCATCCA_1	NF1	Fibroblast
AACCACACATGTACGT_1	NF1	Fibroblast
AACCACATCCCAAGCG_1	NF1	Fibroblast
AACCATGAGAACGCGT_1	NF1	Fibroblast
AACCATGAGCGTCTCG_1	NF1	Fibroblast
AACCATGCAATCGCGC_1	NF1	Fibroblast
AACCATGGTCAAAGCG_1	NF1	Fibroblast
AACCATGTCCGCAACG_1	NF1	Fibroblast
AACCATGTCGATTGGT_1	NF1	Fibroblast
AACCCAAAGAGGTCGT_1	NF1	Fibroblast
AACCCAACACTGTCCT_1	NF1	Fibroblast
AACCCAAGTAACGGTG_1	NF1	Fibroblast
AACCCAAGTAGTGGCA_1	NF1	Fibroblast
AACCCAAGTCCACACG_1	NF1	Fibroblast
AACCCAATCTCTGGTC_1	NF1	Fibroblast
AACCTGACATTCATCT_1	NF1	Fibroblast
AACCTGAGTATTTCTC_1	NF1	Fibroblast
AACCTGAGTCACAGAG_1	NF1	Fibroblast
AACCTGAGTTAAACCC_1	NF1	Fibroblast
AACCTGAGTTAGGCCC_1	NF1	Fibroblast
AACCTGATCGCGTGCA_1	NF1	Fibroblast
AACCTTTAGGTTAGTA_1	NF1	Fibroblast
AACCTTTCAATACGCT_1	NF1	Fibroblast
AACCTTTGTAGCACAG_1	NF1	Fibroblast
AACCTTTTCGGTCTAA_1	NF1	Fibroblast
AACCTTTTCGTCCTCA_1	NF1	Fibroblast
AACGAAAAGTAAGAGG_1	NF1	Fibroblast
AACGAAACAGGACGAT_1	NF1	Fibroblast
AACGAAACATCTGTTT_1	NF1	Fibroblast
AACGAAATCGAGAGCA_1	NF1	Fibroblast
AACGGGAGTACCCGAC_1	NF1	Fibroblast
AACGGGAGTAGCTGCC_1	NF1	Fibroblast
AACGGGAGTTAGAAGT_1	NF1	Fibroblast
AACGTCAAGTCACTCA_1	NF1	Fibroblast
AACGTCACACCAGCCA_1	NF1	Fibroblast
AACGTCATCATGGATC_1	NF1	Fibroblast
AACGTCATCTACTGCC_1	NF1	Fibroblast
AACTTCTAGCGAGAAA_1	NF1	Fibroblast
AACTTCTCAGAGGGTT_1	NF1	Fibroblast
AACTTCTGTATGGTTC_1	NF1	Fibroblast
AACTTCTGTGGTAACG_1	NF1	Fibroblast
AACTTCTTCACTAGCA_1	NF1	Fibroblast
AAGAACATCAACTGGT_1	NF1	Fibroblast
AAGACAAAGAAGCGCT_1	NF1	Fibroblast
AAGACAAAGGCCCACT_1	NF1	Fibroblast
AAGACAAAGTAGTCAA_1	NF1	Fibroblast
AAGACAAAGTCCGCCA_1	NF1	Fibroblast
AAGACAAGTACTCGCG_1	NF1	Fibroblast
AAGACAAGTTTGGAAA_1	NF1	Fibroblast
AAGACTCGTACCCAGC_1	NF1	Fibroblast
AAGACTCGTCAATGGG_1	NF1	Fibroblast
AAGACTCGTTCGAAGG_1	NF1	Fibroblast
AAGATAGAGAAATTCG_1	NF1	Fibroblast
AAGATAGAGGTTCTTG_1	NF1	Fibroblast
AAGATAGAGTACCGGA_1	NF1	Fibroblast
AAGATAGAGTTTGAGA_1	NF1	Fibroblast
AAGATAGCAGAACTTC_1	NF1	Fibroblast
AAGATAGGTCTAACTG_1	NF1	Fibroblast
AAGATAGGTGGATGAC_1	NF1	Fibroblast
AAGATAGTCATAGACC_1	NF1	Fibroblast
AAGCATCAGCTAATGA_1	NF1	Fibroblast
AAGCATCAGGTCGTGA_1	NF1	Fibroblast
AAGCATCCAGCACCCA_1	NF1	Fibroblast
AAGCATCGTTGGCTAT_1	NF1	Fibroblast
AAGCATCTCCTCTAGC_1	NF1	Fibroblast
AAGCCATCACACGGAA_1	NF1	Fibroblast
AAGCCATGTAGGAGGG_1	NF1	Fibroblast
AAGCCATGTCTGTCAA_1	NF1	Fibroblast
AAGCCATTCATCGCCT_1	NF1	Fibroblast
AAGCGAGAGGTAAACT_1	NF1	Fibroblast
AAGCGAGCAATACGAA_1	NF1	Fibroblast
AAGCGAGCATGATGCT_1	NF1	Fibroblast
AAGCGTTGTGCATACT_1	NF1	Fibroblast
AAGCGTTTCCCTAGGG_1	NF1	Fibroblast
AAGGAATAGCAGTACG_1	NF1	Fibroblast
AAGGAATCAGGTCCCA_1	NF1	Fibroblast
AAGGAATGTCCCACGA_1	NF1	Fibroblast
AAGGAATTCCGTATAG_1	NF1	Fibroblast
AAGGAATTCGTACACA_1	NF1	Fibroblast
AAGGAATTCGTCAACA_1	NF1	Fibroblast
AAGGTAAAGACACACG_1	NF1	Fibroblast
AAGGTAAAGACGAAGA_1	NF1	Fibroblast
AAGGTAACAAGGTTGG_1	NF1	Fibroblast
AAGGTAACACCCAAGC_1	NF1	Fibroblast
AAGGTAATCGATGCAT_1	NF1	Fibroblast
AAGGTAATCTTTGGAG_1	NF1	Fibroblast
AAGTACCAGAAATGGG_1	NF1	Fibroblast
AAGTACCAGCGACAGT_1	NF1	Fibroblast
AAGTACCCAATGGCAG_1	NF1	Fibroblast
AAGTACCCATATGCGT_1	NF1	Fibroblast
AAGTACCGTCAACACT_1	NF1	Fibroblast
AAGTACCTCGCCCAGA_1	NF1	Fibroblast
AAGTACCTCTGAGATC_1	NF1	Fibroblast
AAGTACCTCTGCCTCA_1	NF1	Fibroblast
AAGTCGTAGGGACAGG_1	NF1	Fibroblast
AAGTCGTCAAGGGCAT_1	NF1	Fibroblast
AAGTCGTCAGACCAGA_1	NF1	Fibroblast
AAGTCGTCATCTGCGG_1	NF1	Fibroblast
AAGTGAAAGTATTAGG_1	NF1	Fibroblast
AAGTGAAAGTGGACTG_1	NF1	Fibroblast
AAGTGAAGTATTGGCT_1	NF1	Fibroblast
AAGTGAAGTTAAGCAA_1	NF1	Fibroblast
AAGTGAATCGGTATGT_1	NF1	Fibroblast
AAGTTCGCAACAGCCC_1	NF1	Fibroblast
AAGTTCGGTGAAAGTT_1	NF1	Fibroblast
AAGTTCGGTTCAAAGA_1	NF1	Fibroblast
AAGTTCGTCCCGAACG_1	NF1	Fibroblast
AAGTTCGTCGAACCAT_1	NF1	Fibroblast
AATAGAGAGTCGGCAA_1	NF1	Fibroblast
AATAGAGCATCCGTGG_1	NF1	Fibroblast
AATAGAGGTGTCTCCT_1	NF1	Fibroblast
AATAGAGGTTGGGTAG_1	NF1	Fibroblast
AATCACGAGTTACGGG_1	NF1	Fibroblast
AATCACGGTCCTTGTC_1	NF1	Fibroblast
AATCACGGTGAGCTCC_1	NF1	Fibroblast
AATCACGGTGCCCACA_1	NF1	Fibroblast
AATCACGGTGTGTTTG_1	NF1	Fibroblast
AATCGACAGCGTTACT_1	NF1	Fibroblast
AATCGACAGTAGCTCT_1	NF1	Fibroblast
AATCGACTCGACGCGT_1	NF1	Fibroblast
AATCGTGCAGTAACAA_1	NF1	Fibroblast
AATCGTGGTCCGGCAT_1	NF1	Fibroblast
AATCGTGTCAACCTCC_1	NF1	Fibroblast
AATCGTGTCCAAGAGG_1	NF1	Fibroblast
AATCGTGTCTCGCTTG_1	NF1	Fibroblast
AATGAAGAGACTGTTC_1	NF1	Fibroblast
AATGAAGCAACCAGAG_1	NF1	Fibroblast
AATGAAGGTCCATCTC_1	NF1	Fibroblast
AATGAAGGTTAGAGAT_1	NF1	Fibroblast
AATGAAGTCGCCGAAC_1	NF1	Fibroblast
AATGACCAGACTCAAA_1	NF1	Fibroblast
AATGACCAGAGGCGGA_1	NF1	Fibroblast
AATGACCAGGGCCTCT_1	NF1	Fibroblast
AATGACCCAACTGTGT_1	NF1	Fibroblast
AATGACCCAATTGCCA_1	NF1	Fibroblast
AATGACCTCCGGCTTT_1	NF1	Fibroblast
AATGCCAAGGAACGAA_1	NF1	Fibroblast
AATGCCACAGCATACT_1	NF1	Fibroblast
AATGCCACAGTATACC_1	NF1	Fibroblast
AATGCCACATTCGGGC_1	NF1	Fibroblast
AATGCCAGTCGTTCAA_1	NF1	Fibroblast
AATGCCATCAACGTGT_1	NF1	Fibroblast
AATGGAACAGAGGAAA_1	NF1	Fibroblast
AATGGAAGTAGGTAGC_1	NF1	Fibroblast
AATGGAAGTGGTGATG_1	NF1	Fibroblast
AATGGCTCAGCCCAGT_1	NF1	Fibroblast
AATGGCTGTACCGCGT_1	NF1	Fibroblast
AATGGCTTCTAGAACC_1	NF1	Fibroblast
AATTCCTAGTCTTGGT_1	NF1	Fibroblast
AATTCCTGTACTAGCT_1	NF1	Fibroblast
AATTCCTTCCGTGGTG_1	NF1	Fibroblast
AATTCCTTCGGATAAA_1	NF1	Fibroblast
AATTCCTTCTGTCGTC_1	NF1	Fibroblast
AATTTCCAGAGTTGCG_1	NF1	Fibroblast
AATTTCCTCACTGCTC_1	NF1	Fibroblast
AATTTCCTCTGGGCGT_1	NF1	Fibroblast
ACAAAGAAGTAACCTC_1	NF1	Fibroblast
ACAAAGAGTCACCGAC_1	NF1	Fibroblast
ACAAAGATCCATTCGC_1	NF1	Fibroblast
ACAACCAAGCATCGAG_1	NF1	Fibroblast
ACAACCAGTATAGCTC_1	NF1	Fibroblast
ACAACCAGTTAAGAAC_1	NF1	Fibroblast
ACAACCATCTATGTGG_1	NF1	Fibroblast
ACAACCATCTTGATTC_1	NF1	Fibroblast
ACAAGCTAGAGCCATG_1	NF1	Fibroblast
ACAAGCTTCCGGTTCT_1	NF1	Fibroblast
ACAAGCTTCGAGTGGA_1	NF1	Fibroblast
ACAAGCTTCTGAGGCC_1	NF1	Fibroblast
ACACAGTCACATTACG_1	NF1	Fibroblast
ACACAGTGTCCTGTCT_1	NF1	Fibroblast
ACACAGTGTCGAAACG_1	NF1	Fibroblast
ACACAGTTCAGGAGAC_1	NF1	Fibroblast
ACACCAAAGCATGGGT_1	NF1	Fibroblast
ACACCAAAGTAATACG_1	NF1	Fibroblast
ACACCAACATCGTTCC_1	NF1	Fibroblast
ACACCAAGTTTCAGAC_1	NF1	Fibroblast
ACACGCGCAACAGATA_1	NF1	Fibroblast
ACACGCGCAAGGTTGG_1	NF1	Fibroblast
ACACGCGCAGAGTGAC_1	NF1	Fibroblast
ACACGCGCAGGCTATT_1	NF1	Fibroblast
ACACGCGTCAGCAATC_1	NF1	Fibroblast
ACACGCGTCAGCAGAG_1	NF1	Fibroblast
ACACTGAAGCCTTTCC_1	NF1	Fibroblast
ACACTGAAGCTGGTGA_1	NF1	Fibroblast
ACACTGACACCATATG_1	NF1	Fibroblast
ACAGAAACAATACCCA_1	NF1	Fibroblast
ACAGAAACAATGAAAC_1	NF1	Fibroblast
ACAGAAATCACCGGGT_1	NF1	Fibroblast
ACAGAAATCGCTGACG_1	NF1	Fibroblast
ACAGCCGAGATCGCTT_1	NF1	Fibroblast
ACAGCCGGTCTACTGA_1	NF1	Fibroblast
ACAGCCGTCTTCGACC_1	NF1	Fibroblast
ACAGCCGTCTTCTCAA_1	NF1	Fibroblast
ACAGGGAAGACATACA_1	NF1	Fibroblast
ACAGGGAAGACCTTTG_1	NF1	Fibroblast
ACAGGGAAGAGCAGAA_1	NF1	Fibroblast
ACAGGGAGTGTATTGC_1	NF1	Fibroblast
ACATCCCCAATCAGCT_1	NF1	Fibroblast
ACATCCCCATGGCTAT_1	NF1	Fibroblast
ACATCCCGTGGGCTCT_1	NF1	Fibroblast
ACATCGACATAGGTAA_1	NF1	Fibroblast
ACATCGAGTTGTACGT_1	NF1	Fibroblast
ACATGCAAGGCGCTCT_1	NF1	Fibroblast
ACATGCAAGTCCGTCG_1	NF1	Fibroblast
ACATGCACAAATCGTC_1	NF1	Fibroblast
ACATGCAGTCAACCTA_1	NF1	Fibroblast
ACATGCAGTCTACGTA_1	NF1	Fibroblast
ACATTTCAGCACGGAT_1	NF1	Fibroblast
ACATTTCCATCTGGGC_1	NF1	Fibroblast
ACATTTCCATGAAGGC_1	NF1	Fibroblast
ACATTTCGTATAATGG_1	NF1	Fibroblast
ACATTTCGTGAATGAT_1	NF1	Fibroblast
ACATTTCTCAGTCATG_1	NF1	Fibroblast
ACATTTCTCTGTGCGG_1	NF1	Fibroblast
ACCAAACCAACTCCAA_1	NF1	Fibroblast
ACCAAACTCGCAATTG_1	NF1	Fibroblast
ACCAAACTCTACGCGG_1	NF1	Fibroblast
ACCAACAAGCACTCGC_1	NF1	Fibroblast
ACCAACAAGTCATGAA_1	NF1	Fibroblast
ACCAACACAATACCTG_1	NF1	Fibroblast
ACCAACACAATGCTCA_1	NF1	Fibroblast
ACCAACAGTGAGACGT_1	NF1	Fibroblast
ACCAACAGTGTTGAGG_1	NF1	Fibroblast
ACCAACATCCCATACC_1	NF1	Fibroblast
ACCAACATCCTCTAAT_1	NF1	Fibroblast
ACCACAACAATAGGGC_1	NF1	Fibroblast
ACCACAAGTACTGCCG_1	NF1	Fibroblast
ACCACAATCCTCAGGG_1	NF1	Fibroblast
ACCATTTCAGGACTTT_1	NF1	Fibroblast
ACCATTTCAGTCGAGA_1	NF1	Fibroblast
ACCATTTCATAGATGA_1	NF1	Fibroblast
ACCATTTGTACGTTCA_1	NF1	Fibroblast
ACCATTTTCGGAGATG_1	NF1	Fibroblast
ACCATTTTCGTCACCT_1	NF1	Fibroblast
ACCCAAACAGTGTATC_1	NF1	Fibroblast
ACCCTCAAGGCTAACG_1	NF1	Fibroblast
ACCCTCAGTAGTGTGG_1	NF1	Fibroblast
ACCCTTGCAATCAGCT_1	NF1	Fibroblast
ACCGTTCCACTCATAG_1	NF1	Fibroblast
ACCGTTCGTGTACATC_1	NF1	Fibroblast
ACCGTTCTCTCCTGTG_1	NF1	Fibroblast
ACCTACCCACTGAATC_1	NF1	Fibroblast
ACCTACCGTGAGACCA_1	NF1	Fibroblast
ACCTACCGTGCGGCTT_1	NF1	Fibroblast
ACCTGAACACCATAAC_1	NF1	Fibroblast
ACCTGAACACCGGAAA_1	NF1	Fibroblast
ACCTGAACAGTCCGTG_1	NF1	Fibroblast
ACCTGAAGTCAAATCC_1	NF1	Fibroblast
ACCTGTCAGGTACAGC_1	NF1	Fibroblast
ACCTGTCAGTCCCGGT_1	NF1	Fibroblast
ACCTGTCGTAGTTACC_1	NF1	Fibroblast
ACCTGTCGTGGTAACG_1	NF1	Fibroblast
ACCTGTCTCAAAGGTA_1	NF1	Fibroblast
ACGATGTAGCATCAGG_1	NF1	Fibroblast
ACGATGTCACGAGGTA_1	NF1	Fibroblast
ACGATGTCATACATCG_1	NF1	Fibroblast
ACGATGTGTTTAGACC_1	NF1	Fibroblast
ACGATGTTCGAAACAA_1	NF1	Fibroblast
ACGATGTTCTCTATGT_1	NF1	Fibroblast
ACGCACGAGCCTAACT_1	NF1	Fibroblast
ACGCACGAGTATTCCG_1	NF1	Fibroblast
ACGCACGTCGCAACAT_1	NF1	Fibroblast
ACGCACGTCGGATAAA_1	NF1	Fibroblast
ACGGAAGAGAAACTGT_1	NF1	Fibroblast
ACGGGTCAGACTCTAC_1	NF1	Fibroblast
ACGGGTCCATGACGAG_1	NF1	Fibroblast
ACGGGTCGTTGCGAAG_1	NF1	Fibroblast
ACGGGTCTCAGACCCG_1	NF1	Fibroblast
ACGGGTCTCCCAGCGA_1	NF1	Fibroblast
ACGGTCGAGCGCCTCA_1	NF1	Fibroblast
ACGGTCGAGCGTGTCC_1	NF1	Fibroblast
ACGGTCGAGGGCAAGG_1	NF1	Fibroblast
ACGGTCGCAGCTGAAG_1	NF1	Fibroblast
ACGGTCGTCCGACATA_1	NF1	Fibroblast
ACGGTTAAGGAACGAA_1	NF1	Fibroblast
ACGGTTAGTATCCCAA_1	NF1	Fibroblast
ACGGTTAGTCAGGTAG_1	NF1	Fibroblast
ACGGTTAGTGTGAATA_1	NF1	Fibroblast
ACGGTTATCAATCAGC_1	NF1	Fibroblast
ACGTAACGTAGCGTAG_1	NF1	Fibroblast
ACGTAACGTAGTTAGA_1	NF1	Fibroblast
ACGTAACTCCTCTGCA_1	NF1	Fibroblast
ACGTACAAGAGTGTTA_1	NF1	Fibroblast
ACGTACATCACACCGG_1	NF1	Fibroblast
ACGTACATCCATCCGT_1	NF1	Fibroblast
ACGTAGTAGAGGATGA_1	NF1	Fibroblast
ACGTAGTCACCACTGG_1	NF1	Fibroblast
ACGTAGTTCGCAATGT_1	NF1	Fibroblast
ACGTAGTTCTCCGTGT_1	NF1	Fibroblast
ACGTCCTAGACATACA_1	NF1	Fibroblast
ACGTCCTAGCATCCTA_1	NF1	Fibroblast
ACGTCCTAGTGCAACG_1	NF1	Fibroblast
ACGTCCTTCAGGAAGC_1	NF1	Fibroblast
ACGTCCTTCTCTCTTC_1	NF1	Fibroblast
ACTACGAGTTAATGAG_1	NF1	Fibroblast
ACTACGATCTCCTGCA_1	NF1	Fibroblast
ACTATCTCAGAAATTG_1	NF1	Fibroblast
ACTATGGAGGTGCCAA_1	NF1	Fibroblast
ACTATGGCAGAGACTG_1	NF1	Fibroblast
ACTATTCGTCGCATCG_1	NF1	Fibroblast
ACTATTCGTTCAGGTT_1	NF1	Fibroblast
ACTATTCTCAAGGACG_1	NF1	Fibroblast
ACTATTCTCACCATGA_1	NF1	Fibroblast
ACTATTCTCCTGGGAC_1	NF1	Fibroblast
ACTCCCAGTCCACATA_1	NF1	Fibroblast
ACTCCCATCAGTCCGG_1	NF1	Fibroblast
ACTCTCGAGCCGGATA_1	NF1	Fibroblast
ACTCTCGTCCGTTTCG_1	NF1	Fibroblast
ACTCTCGTCGAAGCCC_1	NF1	Fibroblast
ACTGATGAGAGCACTG_1	NF1	Fibroblast
ACTGATGGTGGTAACG_1	NF1	Fibroblast
ACTGATGTCCATTTCA_1	NF1	Fibroblast
ACTGCAAAGACCATGG_1	NF1	Fibroblast
ACTGCAAAGACGTCGA_1	NF1	Fibroblast
ACTGCAAAGCGAATGC_1	NF1	Fibroblast
ACTGCAACAGACATCT_1	NF1	Fibroblast
ACTGCAACAGAGTTGG_1	NF1	Fibroblast
ACTGCAACATACCGTA_1	NF1	Fibroblast
ACTGCAAGTACCTAAC_1	NF1	Fibroblast
ACTGCAATCGGTATGT_1	NF1	Fibroblast
ACTGCAATCGTGGGAA_1	NF1	Fibroblast
ACTGCAATCTCTCCGA_1	NF1	Fibroblast
ACTGTCCAGCGTGCCT_1	NF1	Fibroblast
ACTGTCCAGCTGAAGC_1	NF1	Fibroblast
ACTGTCCAGGGAGGAC_1	NF1	Fibroblast
ACTGTCCCACGCTGTG_1	NF1	Fibroblast
ACTGTCCTCGAGAGCA_1	NF1	Fibroblast
ACTGTCCTCGCTAAAC_1	NF1	Fibroblast
ACTGTCCTCGCTCCTA_1	NF1	Fibroblast
ACTGTGAAGTCTGTAC_1	NF1	Fibroblast
ACTGTGACATGTCAGT_1	NF1	Fibroblast
ACTTAGGAGACCAACG_1	NF1	Fibroblast
ACTTAGGAGGTCCAGA_1	NF1	Fibroblast
ACTTAGGCACTGATTG_1	NF1	Fibroblast
ACTTAGGCAGATTCGT_1	NF1	Fibroblast
ACTTAGGTCTCGACCT_1	NF1	Fibroblast
ACTTATCAGTTAGTGA_1	NF1	Fibroblast
ACTTATCTCCAAGCAT_1	NF1	Fibroblast
ACTTCCGAGGACTAAT_1	NF1	Fibroblast
ACTTCCGCATGACCCG_1	NF1	Fibroblast
ACTTCGCAGGTGATAT_1	NF1	Fibroblast
ACTTCGCTCGGATAAA_1	NF1	Fibroblast
ACTTTCAAGAAGCGGG_1	NF1	Fibroblast
ACTTTCAAGTATAGAC_1	NF1	Fibroblast
ACTTTCACAGCATGCC_1	NF1	Fibroblast
ACTTTCACATTCACCC_1	NF1	Fibroblast
ACTTTGTAGCATCGAG_1	NF1	Fibroblast
ACTTTGTCATGGACAG_1	NF1	Fibroblast
AGAACAACACGGTGCT_1	NF1	Fibroblast
AGAACAACAGTCTGGC_1	NF1	Fibroblast
AGAACAATCCATTCGC_1	NF1	Fibroblast
AGAACCTCATGAAGCG_1	NF1	Fibroblast
AGAACCTGTCACGCTG_1	NF1	Fibroblast
AGAAGCGAGAAGCTCG_1	NF1	Fibroblast
AGAAGCGAGGCTAGCA_1	NF1	Fibroblast
AGAAGCGGTGTCCATA_1	NF1	Fibroblast
AGAAGTAAGTACAGAT_1	NF1	Fibroblast
AGAAGTAAGTTCCGGC_1	NF1	Fibroblast
AGAAGTAAGTTGCCCG_1	NF1	Fibroblast
AGAAGTAGTCAAAGTA_1	NF1	Fibroblast
AGACAAAAGCCTTGAT_1	NF1	Fibroblast
AGACAAACAGAACATA_1	NF1	Fibroblast
AGACACTAGTAAGAGG_1	NF1	Fibroblast
AGACACTCACTCCTGT_1	NF1	Fibroblast
AGACACTGTACGGTTT_1	NF1	Fibroblast
AGACACTGTGCCTATA_1	NF1	Fibroblast
AGACACTGTTTCGCTC_1	NF1	Fibroblast
AGACACTTCGGACTGC_1	NF1	Fibroblast
AGACAGGAGGCGACAT_1	NF1	Fibroblast
AGACAGGGTCTGATCA_1	NF1	Fibroblast
AGACCATAGGCAGTCA_1	NF1	Fibroblast
AGACCATCACCCATAA_1	NF1	Fibroblast
AGACCATGTCAAAGTA_1	NF1	Fibroblast
AGACCATGTTGGCTAT_1	NF1	Fibroblast
AGACCCGAGAGTCTTC_1	NF1	Fibroblast
AGACCCGAGGTCGAGT_1	NF1	Fibroblast
AGACCCGGTCCTGTTC_1	NF1	Fibroblast
AGACCCGTCAAGATAG_1	NF1	Fibroblast
AGACCCGTCCGGGACT_1	NF1	Fibroblast
AGACCCGTCGGACAAG_1	NF1	Fibroblast
AGACCCGTCTGGAAGG_1	NF1	Fibroblast
AGACTCAAGAGGTATT_1	NF1	Fibroblast
AGACTCACAATCGCAT_1	NF1	Fibroblast
AGAGAATAGGCGCTCT_1	NF1	Fibroblast
AGAGAATCAGAGGCTA_1	NF1	Fibroblast
AGAGAATGTTCCCAAA_1	NF1	Fibroblast
AGAGAGCAGGGTATAT_1	NF1	Fibroblast
AGAGAGCGTTACAGCT_1	NF1	Fibroblast
AGAGAGCTCGTGTCAA_1	NF1	Fibroblast
AGAGCAGAGGTAGTCG_1	NF1	Fibroblast
AGAGCCCCAGAGGAAA_1	NF1	Fibroblast
AGAGCCCCAGCGCTTG_1	NF1	Fibroblast
AGAGCCCGTCAAGGCA_1	NF1	Fibroblast
AGAGCCCGTCTAGATC_1	NF1	Fibroblast
AGATAGACAGGTCAGA_1	NF1	Fibroblast
AGATAGAGTGGACCAA_1	NF1	Fibroblast
AGATAGATCAGAGCGA_1	NF1	Fibroblast
AGATAGATCCGTGTGG_1	NF1	Fibroblast
AGATCCAAGGTAGTAT_1	NF1	Fibroblast
AGATCCATCACTTGTT_1	NF1	Fibroblast
AGATCCATCCGCTGTT_1	NF1	Fibroblast
AGATCCATCGAGTGGA_1	NF1	Fibroblast
AGATCGTCACGTCATA_1	NF1	Fibroblast
AGATCGTGTGACACGA_1	NF1	Fibroblast
AGATCGTTCAAATGCC_1	NF1	Fibroblast
AGATCGTTCAGACATC_1	NF1	Fibroblast
AGATCGTTCTACTGAG_1	NF1	Fibroblast
AGATGAAAGGTGATAT_1	NF1	Fibroblast
AGATGAACAGGACTAG_1	NF1	Fibroblast
AGATGAAGTTAGGCTT_1	NF1	Fibroblast
AGATGCTAGAAGGCTC_1	NF1	Fibroblast
AGATGCTAGATGCTAA_1	NF1	Fibroblast
AGATGCTGTGATATAG_1	NF1	Fibroblast
AGCATCAAGCGATTCT_1	NF1	Fibroblast
AGCATCACATTAGGAA_1	NF1	Fibroblast
AGCATCAGTTTCACAG_1	NF1	Fibroblast
AGCCAATGTTACGGAG_1	NF1	Fibroblast
AGCCAATTCTTGTGCC_1	NF1	Fibroblast
AGCCACGAGGCGTTGA_1	NF1	Fibroblast
AGCCACGCAAGTCGTT_1	NF1	Fibroblast
AGCCACGCAGCATTGT_1	NF1	Fibroblast
AGCCACGGTAGCTCGC_1	NF1	Fibroblast
AGCCACGGTCCTACAA_1	NF1	Fibroblast
AGCCACGTCAAAGGTA_1	NF1	Fibroblast
AGCCACGTCTTGCAAG_1	NF1	Fibroblast
AGCCACGTCTTTACAC_1	NF1	Fibroblast
AGCCAGCAGCCGATCC_1	NF1	Fibroblast
AGCCAGCAGTGATAGT_1	NF1	Fibroblast
AGCCAGCCACAAGGTG_1	NF1	Fibroblast
AGCCAGCGTTAAGCAA_1	NF1	Fibroblast
AGCCAGCGTTGGGTTT_1	NF1	Fibroblast
AGCCAGCTCATATGGC_1	NF1	Fibroblast
AGCGATTTCAAGAAAC_1	NF1	Fibroblast
AGCGCCAAGAGGATCC_1	NF1	Fibroblast
AGCGCCATCAAGATAG_1	NF1	Fibroblast
AGCGCCATCTTAATCC_1	NF1	Fibroblast
AGCGCTGAGCCTGTGC_1	NF1	Fibroblast
AGCGCTGCACTGAGGA_1	NF1	Fibroblast
AGCGCTGCAGACCGCT_1	NF1	Fibroblast
AGCGCTGCAGCTATTG_1	NF1	Fibroblast
AGCGCTGCAGGGTTGA_1	NF1	Fibroblast
AGCGCTGCATTCACAG_1	NF1	Fibroblast
AGCGCTGGTGGATCAG_1	NF1	Fibroblast
AGCGTATAGAAGTATC_1	NF1	Fibroblast
AGCGTATCAACTGCCG_1	NF1	Fibroblast
AGCGTATGTTGGACCC_1	NF1	Fibroblast
AGCGTATTCCTGATAG_1	NF1	Fibroblast
AGCGTCGAGAGTTGTA_1	NF1	Fibroblast
AGCGTCGAGGCTTTCA_1	NF1	Fibroblast
AGCGTCGAGGGACTGT_1	NF1	Fibroblast
AGCGTCGCATGACACT_1	NF1	Fibroblast
AGCGTCGGTCTCGCGA_1	NF1	Fibroblast
AGCTACAAGGGCAGTT_1	NF1	Fibroblast
AGCTACACAGCAGACA_1	NF1	Fibroblast
AGCTACACATAACCCA_1	NF1	Fibroblast
AGCTACATCATTCGGA_1	NF1	Fibroblast
AGCTCAAAGGTGCGAT_1	NF1	Fibroblast
AGCTCAAGTAACCCTA_1	NF1	Fibroblast
AGCTCAAGTCAAGGCA_1	NF1	Fibroblast
AGCTTCCAGTTTAGGA_1	NF1	Fibroblast
AGCTTCCCAAGTGCTT_1	NF1	Fibroblast
AGCTTCCGTTAGAAAC_1	NF1	Fibroblast
AGGAAATTCCTATTTG_1	NF1	Fibroblast
AGGAATAAGGGTGGGA_1	NF1	Fibroblast
AGGAATAAGTCATGGG_1	NF1	Fibroblast
AGGAATAAGTGTTCAC_1	NF1	Fibroblast
AGGAATATCGCTCCTA_1	NF1	Fibroblast
AGGACGACAATGTCAC_1	NF1	Fibroblast
AGGACGATCACAACCA_1	NF1	Fibroblast
AGGACTTCAAGGATGC_1	NF1	Fibroblast
AGGACTTCAGGCTATT_1	NF1	Fibroblast
AGGACTTGTTTGGGAG_1	NF1	Fibroblast
AGGAGGTAGTATGACA_1	NF1	Fibroblast
AGGAGGTCAATTGAGA_1	NF1	Fibroblast
AGGAGGTCATGGAATA_1	NF1	Fibroblast
AGGAGGTGTCCCAAAT_1	NF1	Fibroblast
AGGATAAAGCTGCCTG_1	NF1	Fibroblast
AGGATAACAGAACATA_1	NF1	Fibroblast
AGGATAACAGTCTCTC_1	NF1	Fibroblast
AGGATAACAGTTTCGA_1	NF1	Fibroblast
AGGATAACATGGCACC_1	NF1	Fibroblast
AGGATAAGTACTCCGG_1	NF1	Fibroblast
AGGATAATCGGAGATG_1	NF1	Fibroblast
AGGATCTGTTAATCGC_1	NF1	Fibroblast
AGGCATTAGTGAGGCT_1	NF1	Fibroblast
AGGCATTCAGCGAACA_1	NF1	Fibroblast
AGGCATTGTCGAGTTT_1	NF1	Fibroblast
AGGCATTGTCGTGGAA_1	NF1	Fibroblast
AGGCATTTCTCACGAA_1	NF1	Fibroblast
AGGCCACAGTCTCCTC_1	NF1	Fibroblast
AGGCCACCAAAGGAGA_1	NF1	Fibroblast
AGGCTGCAGCAGAAAG_1	NF1	Fibroblast
AGGCTGCAGCCATTCA_1	NF1	Fibroblast
AGGCTGCCAGTCTTCC_1	NF1	Fibroblast
AGGCTGCCATGGAACG_1	NF1	Fibroblast
AGGCTGCTCCCGAGTG_1	NF1	Fibroblast
AGGGAGTAGAAGTATC_1	NF1	Fibroblast
AGGGAGTCAGCTTCCT_1	NF1	Fibroblast
AGGGAGTTCAAGATAG_1	NF1	Fibroblast
AGGGAGTTCATAGAGA_1	NF1	Fibroblast
AGGGAGTTCTCCTACG_1	NF1	Fibroblast
AGGGCCTAGACACACG_1	NF1	Fibroblast
AGGGCCTGTTTCACTT_1	NF1	Fibroblast
AGGGCCTTCTTCGCTG_1	NF1	Fibroblast
AGGGCCTTCTTGGAAC_1	NF1	Fibroblast
AGGGCTCCATAGTCAC_1	NF1	Fibroblast
AGGGTCCCAAGGGCAT_1	NF1	Fibroblast
AGGGTCCCACCGCTGA_1	NF1	Fibroblast
AGGGTCCTCTTGCGCT_1	NF1	Fibroblast
AGGGTGAAGAGGTGCT_1	NF1	Fibroblast
AGGGTGACAGTCTGGC_1	NF1	Fibroblast
AGGGTGAGTATCACCA_1	NF1	Fibroblast
AGGGTTTAGAAGCGAA_1	NF1	Fibroblast
AGGGTTTCACACGGAA_1	NF1	Fibroblast
AGGGTTTCAGAGGCAT_1	NF1	Fibroblast
AGGGTTTGTACCCGCA_1	NF1	Fibroblast
AGGGTTTTCATGGAGG_1	NF1	Fibroblast
AGGGTTTTCCACTGGG_1	NF1	Fibroblast
AGGTAGGAGGTCTGGA_1	NF1	Fibroblast
AGGTAGGCATGCACTA_1	NF1	Fibroblast
AGGTAGGTCTCTCGCA_1	NF1	Fibroblast
AGGTAGGTCTTTCCGG_1	NF1	Fibroblast
AGGTCATCATCATTTC_1	NF1	Fibroblast
AGGTCATGTACTGGGA_1	NF1	Fibroblast
AGGTCATTCCATCACC_1	NF1	Fibroblast
AGGTCATTCTATCGGA_1	NF1	Fibroblast
AGGTCATTCTTGCAGA_1	NF1	Fibroblast
AGGTCTAAGATGGCGT_1	NF1	Fibroblast
AGGTCTAGTCACCACG_1	NF1	Fibroblast
AGGTGTTAGTGTCATC_1	NF1	Fibroblast
AGGTGTTCAGAGTCTT_1	NF1	Fibroblast
AGGTTACAGATTCGCT_1	NF1	Fibroblast
AGGTTACAGCATCCCG_1	NF1	Fibroblast
AGGTTACCAGGTATGG_1	NF1	Fibroblast
AGGTTACGTCCGAAAG_1	NF1	Fibroblast
AGGTTACGTCTTCGAA_1	NF1	Fibroblast
AGGTTGTAGGATACCG_1	NF1	Fibroblast
AGGTTGTGTATTGACC_1	NF1	Fibroblast
AGTAACCAGAGTTGTA_1	NF1	Fibroblast
AGTAACCAGTAAGCAT_1	NF1	Fibroblast
AGTAACCAGTCTCTGA_1	NF1	Fibroblast
AGTAACCCACCTAAAC_1	NF1	Fibroblast
AGTAACCTCGGCTTCT_1	NF1	Fibroblast
AGTACCAAGAAGCGCT_1	NF1	Fibroblast
AGTACCACACAATCTG_1	NF1	Fibroblast
AGTACCATCGGCCCAA_1	NF1	Fibroblast
AGTACTGAGTTGCATC_1	NF1	Fibroblast
AGTACTGTCCAACTGA_1	NF1	Fibroblast
AGTACTGTCCTTCACG_1	NF1	Fibroblast
AGTAGCTAGTTAGTGA_1	NF1	Fibroblast
AGTAGCTCAGCAGGAT_1	NF1	Fibroblast
AGTAGCTCAGGGACTA_1	NF1	Fibroblast
AGTAGCTGTGTTTACG_1	NF1	Fibroblast
AGTAGCTTCACTCTTA_1	NF1	Fibroblast
AGTAGTCAGCATCAAA_1	NF1	Fibroblast
AGTAGTCAGGAGAGGC_1	NF1	Fibroblast
AGTAGTCCATGACGGA_1	NF1	Fibroblast
AGTAGTCGTACCACGC_1	NF1	Fibroblast
AGTAGTCGTAGCGATG_1	NF1	Fibroblast
AGTCAACAGAGAACCC_1	NF1	Fibroblast
AGTCAACAGGGCAACT_1	NF1	Fibroblast
AGTCAACGTATGGAAT_1	NF1	Fibroblast
AGTCAACGTGATGGCA_1	NF1	Fibroblast
AGTCAACTCATTCATC_1	NF1	Fibroblast
AGTCAACTCTCGCGTT_1	NF1	Fibroblast
AGTCACAAGGTCACAG_1	NF1	Fibroblast
AGTCACATCGACGCGT_1	NF1	Fibroblast
AGTCATGGTCCCGCAA_1	NF1	Fibroblast
AGTCTCCAGGATATAC_1	NF1	Fibroblast
AGTGACTAGTAAGAGG_1	NF1	Fibroblast
AGTGACTCATCGCTAA_1	NF1	Fibroblast
AGTGACTGTTACACTG_1	NF1	Fibroblast
AGTGACTGTTCCGCTT_1	NF1	Fibroblast
AGTGATCCACTCAAGT_1	NF1	Fibroblast
AGTGATCGTTCGGTTA_1	NF1	Fibroblast
AGTGATCGTTGTCAGT_1	NF1	Fibroblast
AGTGATCTCATTCGGA_1	NF1	Fibroblast
AGTGATCTCCGACAGC_1	NF1	Fibroblast
AGTGATCTCCTTCTTC_1	NF1	Fibroblast
AGTGTTGAGATGTTGA_1	NF1	Fibroblast
AGTGTTGAGTAACGAT_1	NF1	Fibroblast
AGTGTTGGTAACTAAG_1	NF1	Fibroblast
AGTTAGCCATAGACTC_1	NF1	Fibroblast
AGTTAGCCATCTTAGG_1	NF1	Fibroblast
AGTTAGCGTAGCGTTT_1	NF1	Fibroblast
AGTTAGCGTGTGAGCA_1	NF1	Fibroblast
AGTTAGCGTTTCGATG_1	NF1	Fibroblast
AGTTCCCGTCACCGCA_1	NF1	Fibroblast
AGTTCCCGTGTTAGCT_1	NF1	Fibroblast
AGTTCCCTCATTATCC_1	NF1	Fibroblast
AGTTCGAAGGTTACCT_1	NF1	Fibroblast
AGTTCGAAGGTTCCGC_1	NF1	Fibroblast
AGTTCGACAGAGGAAA_1	NF1	Fibroblast
AGTTCGACATCCGGCA_1	NF1	Fibroblast
AGTTCGACATGACAAA_1	NF1	Fibroblast
AGTTCGATCCAAGAGG_1	NF1	Fibroblast
AGTTCGATCGAACCAT_1	NF1	Fibroblast
ATACCGACACCTGAAT_1	NF1	Fibroblast
ATACCGACATAACGGG_1	NF1	Fibroblast
ATACCGAGTGACGCCT_1	NF1	Fibroblast
ATACCGAGTGGACCAA_1	NF1	Fibroblast
ATACCGAGTTCGTGCG_1	NF1	Fibroblast
ATACCGAGTTTCCAAG_1	NF1	Fibroblast
ATACCTTAGTCATGCT_1	NF1	Fibroblast
ATACCTTGTTGCATGT_1	NF1	Fibroblast
ATACCTTTCACTTATC_1	NF1	Fibroblast
ATACCTTTCATTGGTG_1	NF1	Fibroblast
ATACTTCAGGAGTCTG_1	NF1	Fibroblast
ATACTTCCACATTCGA_1	NF1	Fibroblast
ATACTTCTCGGTTCAA_1	NF1	Fibroblast
ATAGACCAGGCGACAT_1	NF1	Fibroblast
ATAGACCCAATCGTCA_1	NF1	Fibroblast
ATAGACCCAGCATACT_1	NF1	Fibroblast
ATAGACCGTATCGTTG_1	NF1	Fibroblast
ATAGACCTCATGAAAG_1	NF1	Fibroblast
ATAGAGACATGACAAA_1	NF1	Fibroblast
ATAGGCTAGAGAGCAA_1	NF1	Fibroblast
ATAGGCTAGGCATTTC_1	NF1	Fibroblast
ATAGGCTAGTAAGACT_1	NF1	Fibroblast
ATAGGCTCAGGTTCCG_1	NF1	Fibroblast
ATAGGCTCATACTGAC_1	NF1	Fibroblast
ATATCCTAGAAGTCCG_1	NF1	Fibroblast
ATATCCTAGTTCGGTT_1	NF1	Fibroblast
ATATCCTCAACCGCTG_1	NF1	Fibroblast
ATATCCTGTTCAGCGC_1	NF1	Fibroblast
ATATCCTTCACAAGAA_1	NF1	Fibroblast
ATCACAGCATCCGTTC_1	NF1	Fibroblast
ATCACAGGTTCTCCCA_1	NF1	Fibroblast
ATCACAGTCATCACCC_1	NF1	Fibroblast
ATCACGAAGCAAGTCG_1	NF1	Fibroblast
ATCACGAAGTAGGATT_1	NF1	Fibroblast
ATCACGACAGCTTTGA_1	NF1	Fibroblast
ATCACGAGTAGGACCA_1	NF1	Fibroblast
ATCACGATCCACTGGG_1	NF1	Fibroblast
ATCACTTAGGATGAGA_1	NF1	Fibroblast
ATCACTTGTGTTATCG_1	NF1	Fibroblast
ATCACTTGTTGTCCCT_1	NF1	Fibroblast
ATCACTTTCAGTGTGT_1	NF1	Fibroblast
ATCAGGTAGGTAGCAC_1	NF1	Fibroblast
ATCAGGTCAAAGGAGA_1	NF1	Fibroblast
ATCAGGTCAAGGTTGG_1	NF1	Fibroblast
ATCAGGTCAGTCAGTT_1	NF1	Fibroblast
ATCATTCAGCATCTTG_1	NF1	Fibroblast
ATCATTCAGGCCCAAA_1	NF1	Fibroblast
ATCATTCAGTAGGGTC_1	NF1	Fibroblast
ATCATTCCAATCGCGC_1	NF1	Fibroblast
ATCATTCCAGTTAGAA_1	NF1	Fibroblast
ATCATTCGTGACCTGC_1	NF1	Fibroblast
ATCATTCGTGGCTACC_1	NF1	Fibroblast
ATCCACCCACCCTCTA_1	NF1	Fibroblast
ATCCACCCAGCTGAAG_1	NF1	Fibroblast
ATCCACCTCTACTGCC_1	NF1	Fibroblast
ATCCATTCACGCAGTC_1	NF1	Fibroblast
ATCCATTGTACCCACG_1	NF1	Fibroblast
ATCCATTGTGTATTCG_1	NF1	Fibroblast
ATCCATTTCTGCATAG_1	NF1	Fibroblast
ATCCATTTCTTAGCCC_1	NF1	Fibroblast
ATCCCTGGTGATATAG_1	NF1	Fibroblast
ATCCGTCCACTGGCCA_1	NF1	Fibroblast
ATCCGTCGTCCGGTCA_1	NF1	Fibroblast
ATCCTATCAGGTTACT_1	NF1	Fibroblast
ATCCTATGTATGCTAC_1	NF1	Fibroblast
ATCCTATTCAATCAGC_1	NF1	Fibroblast
ATCCTATTCATATGGC_1	NF1	Fibroblast
ATCGATGAGCTTACGT_1	NF1	Fibroblast
ATCGATGCACGTCTCT_1	NF1	Fibroblast
ATCGATGTCAGGAAAT_1	NF1	Fibroblast
ATCGATGTCAGTGGGA_1	NF1	Fibroblast
ATCGATGTCATTCTTG_1	NF1	Fibroblast
ATCGATGTCTACCTTA_1	NF1	Fibroblast
ATCGCCTCAATAACCC_1	NF1	Fibroblast
ATCGCCTCAGCGAACA_1	NF1	Fibroblast
ATCGGATCAATATCCG_1	NF1	Fibroblast
ATCGGATCAGTGGCTC_1	NF1	Fibroblast
ATCGGCGGTAGTGTGG_1	NF1	Fibroblast
ATCGGCGTCCTAGCCT_1	NF1	Fibroblast
ATCGTAGAGCTCGACC_1	NF1	Fibroblast
ATCGTAGCATCCTCAC_1	NF1	Fibroblast
ATCGTAGGTGGATTTC_1	NF1	Fibroblast
ATCGTAGTCAGTCCGG_1	NF1	Fibroblast
ATCGTGAAGAGACAAG_1	NF1	Fibroblast
ATCGTGAAGCCATTTG_1	NF1	Fibroblast
ATCGTGAAGCTAGAAT_1	NF1	Fibroblast
ATCGTGACAAATGGTA_1	NF1	Fibroblast
ATCGTGACAACCGCCA_1	NF1	Fibroblast
ATCGTGACACCCATAA_1	NF1	Fibroblast
ATCGTGATCTCCTGAC_1	NF1	Fibroblast
ATCTCTAAGCTGTGCC_1	NF1	Fibroblast
ATCTCTAAGGTTAAAC_1	NF1	Fibroblast
ATCTCTACATCGGATT_1	NF1	Fibroblast
ATCTCTATCAAGCTGT_1	NF1	Fibroblast
ATCTCTATCTTACCGC_1	NF1	Fibroblast
ATCTTCAAGATGAATC_1	NF1	Fibroblast
ATCTTCACACCCTGTT_1	NF1	Fibroblast
ATCTTCAGTATATGGA_1	NF1	Fibroblast
ATCTTCAGTGCCCGTA_1	NF1	Fibroblast
ATCTTCAGTTATCTTC_1	NF1	Fibroblast
ATGAAAGAGGTAATCA_1	NF1	Fibroblast
ATGAAAGGTATACGGG_1	NF1	Fibroblast
ATGAAAGTCCCGAGAC_1	NF1	Fibroblast
ATGACCAAGTGCAGGT_1	NF1	Fibroblast
ATGACCATCCGTGGCA_1	NF1	Fibroblast
ATGAGGGCAGAACGCA_1	NF1	Fibroblast
ATGAGGGCAGTAGTTC_1	NF1	Fibroblast
ATGAGTCAGAAACCAT_1	NF1	Fibroblast
ATGAGTCGTTTAGAGA_1	NF1	Fibroblast
ATGATCGAGATGACAT_1	NF1	Fibroblast
ATGATCGAGCTGTCCG_1	NF1	Fibroblast
ATGATCGAGTAATACG_1	NF1	Fibroblast
ATGATCGGTGGTCTGC_1	NF1	Fibroblast
ATGCATGAGGTAGTAT_1	NF1	Fibroblast
ATGCATGCAGGCGAAT_1	NF1	Fibroblast
ATGCATGCATCGGTTA_1	NF1	Fibroblast
ATGCATGGTATACGGG_1	NF1	Fibroblast
ATGCATGGTGAGATCG_1	NF1	Fibroblast
ATGCATGTCAACCTCC_1	NF1	Fibroblast
ATGCATGTCGAGCTGC_1	NF1	Fibroblast
ATGCCTCCACACACGC_1	NF1	Fibroblast
ATGCCTCCAGTTGAAA_1	NF1	Fibroblast
ATGCCTCGTACAGTAA_1	NF1	Fibroblast
ATGCGATAGTGGACGT_1	NF1	Fibroblast
ATGCGATTCGTAATGC_1	NF1	Fibroblast
ATGGAGGAGCGGACAT_1	NF1	Fibroblast
ATGGAGGGTCCCGCAA_1	NF1	Fibroblast
ATGGAGGTCAAAGGTA_1	NF1	Fibroblast
ATGGAGGTCCACAGGC_1	NF1	Fibroblast
ATGGATCAGTCCCAAT_1	NF1	Fibroblast
ATGGATCCACGAGAAC_1	NF1	Fibroblast
ATGGATCCAGGATCTT_1	NF1	Fibroblast
ATGGATCCAGTCCGTG_1	NF1	Fibroblast
ATGGATCCAGTTTCAG_1	NF1	Fibroblast
ATGGATCGTATGAAAC_1	NF1	Fibroblast
ATGGGAGAGTAGCATA_1	NF1	Fibroblast
ATGGGAGCACTCAAGT_1	NF1	Fibroblast
ATGGGAGGTACTCCGG_1	NF1	Fibroblast
ATGGGAGGTCTCGGAC_1	NF1	Fibroblast
ATGGGAGTCTGAACGT_1	NF1	Fibroblast
ATGGGTTAGAATAGTC_1	NF1	Fibroblast
ATGGGTTCATCGATGT_1	NF1	Fibroblast
ATGGGTTCATGGGTTT_1	NF1	Fibroblast
ATGGGTTGTACTGGGA_1	NF1	Fibroblast
ATGGTTGCAAGTACCT_1	NF1	Fibroblast
ATGGTTGTCGTTACCC_1	NF1	Fibroblast
ATGTCCCAGTCATGCT_1	NF1	Fibroblast
ATGTCCCCACACGTGC_1	NF1	Fibroblast
ATGTCCCCACTGGACC_1	NF1	Fibroblast
ATGTCTTCACAGTATC_1	NF1	Fibroblast
ATGTCTTCAGCAGGAT_1	NF1	Fibroblast
ATGTCTTTCCTACACC_1	NF1	Fibroblast
ATTACCTAGAACTGAT_1	NF1	Fibroblast
ATTACCTAGAGAAGGT_1	NF1	Fibroblast
ATTACCTAGGTTATAG_1	NF1	Fibroblast
ATTACCTCAATCGAAA_1	NF1	Fibroblast
ATTACCTGTGAGTTTC_1	NF1	Fibroblast
ATTACCTGTGTTACTG_1	NF1	Fibroblast
ATTACTCTCAGTGATC_1	NF1	Fibroblast
ATTATCCAGAGTCAAT_1	NF1	Fibroblast
ATTATCCCACCAGCGT_1	NF1	Fibroblast
ATTATCCGTAGCGTAG_1	NF1	Fibroblast
ATTATCCGTGATATAG_1	NF1	Fibroblast
ATTATCCTCCAGGACC_1	NF1	Fibroblast
ATTATCCTCGCTACAA_1	NF1	Fibroblast
ATTATCCTCTTCCCGA_1	NF1	Fibroblast
ATTCACTAGTTAGTAG_1	NF1	Fibroblast
ATTCACTCAAGGCTTT_1	NF1	Fibroblast
ATTCACTCACAAAGCG_1	NF1	Fibroblast
ATTCACTGTCTGCATA_1	NF1	Fibroblast
ATTCACTGTTTCGCTC_1	NF1	Fibroblast
ATTCACTTCACCTACC_1	NF1	Fibroblast
ATTCACTTCTGTCAGA_1	NF1	Fibroblast
ATTCAGGAGACTGGGT_1	NF1	Fibroblast
ATTCAGGAGAGCAGCT_1	NF1	Fibroblast
ATTCAGGAGGACCCAA_1	NF1	Fibroblast
ATTCAGGCACAATGTC_1	NF1	Fibroblast
ATTCAGGGTTTAGTCG_1	NF1	Fibroblast
ATTCAGGTCCGGACGT_1	NF1	Fibroblast
ATTCAGGTCGAGAAAT_1	NF1	Fibroblast
ATTCAGGTCTAACGCA_1	NF1	Fibroblast
ATTCATCAGGTATTGA_1	NF1	Fibroblast
ATTCATCGTATGATCC_1	NF1	Fibroblast
ATTCATCTCACGATAC_1	NF1	Fibroblast
ATTCCATGTGCCCTTT_1	NF1	Fibroblast
ATTCCATTCTGGTGCG_1	NF1	Fibroblast
ATTCCCGCACACGGTC_1	NF1	Fibroblast
ATTCCCGGTCCAGTTA_1	NF1	Fibroblast
ATTCCCGTCAATCTCT_1	NF1	Fibroblast
ATTCCCGTCATCTCTA_1	NF1	Fibroblast
ATTCCCGTCGCCTTTG_1	NF1	Fibroblast
ATTCCTACACGTATAC_1	NF1	Fibroblast
ATTCCTACAGTCACGC_1	NF1	Fibroblast
ATTCCTAGTAAGAACT_1	NF1	Fibroblast
ATTCCTAGTAAGGCTG_1	NF1	Fibroblast
ATTCCTAGTGGATCAG_1	NF1	Fibroblast
ATTCCTATCCTAAACG_1	NF1	Fibroblast
ATTCCTATCTTACACT_1	NF1	Fibroblast
ATTCGTTAGGCGAACT_1	NF1	Fibroblast
ATTCGTTGTCGCTTGG_1	NF1	Fibroblast
ATTCGTTGTTCGTACA_1	NF1	Fibroblast
ATTCGTTTCAGCTTGA_1	NF1	Fibroblast
ATTCGTTTCGCGTAGC_1	NF1	Fibroblast
ATTCTACAGCCTGAAG_1	NF1	Fibroblast
ATTCTACAGCGGTAGT_1	NF1	Fibroblast
ATTCTACCAAGCCATT_1	NF1	Fibroblast
ATTCTACCATGACAAA_1	NF1	Fibroblast
ATTCTACGTGTCTAAC_1	NF1	Fibroblast
ATTCTACTCCGACGGT_1	NF1	Fibroblast
ATTCTACTCCGAGATT_1	NF1	Fibroblast
ATTCTTGCAAAGGAGA_1	NF1	Fibroblast
ATTCTTGCACCGCTAG_1	NF1	Fibroblast
ATTCTTGGTAGCTGAG_1	NF1	Fibroblast
ATTCTTGGTCAGCTTA_1	NF1	Fibroblast
ATTCTTGTCACCTGTC_1	NF1	Fibroblast
ATTGGGTAGTATCTGC_1	NF1	Fibroblast
ATTGGGTAGTCCGTCG_1	NF1	Fibroblast
ATTGGGTCACTTTATC_1	NF1	Fibroblast
ATTGGGTCATGGAACG_1	NF1	Fibroblast
ATTGGGTTCTACGGGC_1	NF1	Fibroblast
ATTGTTCAGGATCACG_1	NF1	Fibroblast
ATTGTTCCATCTGGGC_1	NF1	Fibroblast
ATTGTTCGTCAGGAGT_1	NF1	Fibroblast
ATTGTTCTCGAACGGA_1	NF1	Fibroblast
ATTTACCAGACTTAAG_1	NF1	Fibroblast
ATTTACCAGTCCGCCA_1	NF1	Fibroblast
ATTTACCTCATCTCTA_1	NF1	Fibroblast
ATTTACCTCGTCGATA_1	NF1	Fibroblast
ATTTCACGTTAAGACA_1	NF1	Fibroblast
ATTTCACGTTAAGTCC_1	NF1	Fibroblast
ATTTCACTCAAGGCTT_1	NF1	Fibroblast
ATTTCACTCCGATTAG_1	NF1	Fibroblast
ATTTCTGAGTAAAGCT_1	NF1	Fibroblast
ATTTCTGTCGACCAAT_1	NF1	Fibroblast
CAAAGAAAGCTGGTGA_1	NF1	Fibroblast
CAAAGAAAGGACAGTC_1	NF1	Fibroblast
CAAAGAAAGGTTCCGC_1	NF1	Fibroblast
CAACAACAGCGTCTCG_1	NF1	Fibroblast
CAACAACCACAATTCG_1	NF1	Fibroblast
CAACAACTCTACCTTA_1	NF1	Fibroblast
CAACAGTCACCAGTTA_1	NF1	Fibroblast
CAACAGTCATGATCTG_1	NF1	Fibroblast
CAACAGTTCCAGCTCT_1	NF1	Fibroblast
CAACAGTTCGCCGATG_1	NF1	Fibroblast
CAACAGTTCGCTCCTA_1	NF1	Fibroblast
CAACCAAAGGTTTGAA_1	NF1	Fibroblast
CAACCAAAGTGCTACT_1	NF1	Fibroblast
CAACCTCGTAGAATAC_1	NF1	Fibroblast
CAACCTCGTATGCTAC_1	NF1	Fibroblast
CAACCTCGTCTACTGA_1	NF1	Fibroblast
CAACCTCTCCAGTTCC_1	NF1	Fibroblast
CAACCTCTCTTCCTAA_1	NF1	Fibroblast
CAACGATAGACTTCAC_1	NF1	Fibroblast
CAACGATAGGGCTTCC_1	NF1	Fibroblast
CAACGATCAATGAAAC_1	NF1	Fibroblast
CAACGATCACAGTCAT_1	NF1	Fibroblast
CAACGATCACTGTTCC_1	NF1	Fibroblast
CAACGATTCATCGCTC_1	NF1	Fibroblast
CAACGATTCCTCTAAT_1	NF1	Fibroblast
CAACGATTCTACGCGG_1	NF1	Fibroblast
CAACGGCAGAGCAACC_1	NF1	Fibroblast
CAACGGCCATAATGAG_1	NF1	Fibroblast
CAACGGCGTGGACTGA_1	NF1	Fibroblast
CAACGGCTCGGAGTGA_1	NF1	Fibroblast
CAACGGCTCTTCGACC_1	NF1	Fibroblast
CAAGACTAGTACTGGG_1	NF1	Fibroblast
CAAGACTGTAGGAGGG_1	NF1	Fibroblast
CAAGACTTCGTTCTGC_1	NF1	Fibroblast
CAAGACTTCTACTCAT_1	NF1	Fibroblast
CAAGAGGAGGAGGCAG_1	NF1	Fibroblast
CAAGAGGCAGACCAGA_1	NF1	Fibroblast
CAAGAGGCAGGGTCTC_1	NF1	Fibroblast
CAAGAGGGTGGCTGCT_1	NF1	Fibroblast
CAAGAGGTCTCTCGCA_1	NF1	Fibroblast
CAAGCTAAGACGGTTG_1	NF1	Fibroblast
CAAGCTAAGCGTGCTC_1	NF1	Fibroblast
CAAGCTACAGGAGACT_1	NF1	Fibroblast
CAAGCTAGTACGCTTA_1	NF1	Fibroblast
CAAGCTAGTCAGCGTC_1	NF1	Fibroblast
CAAGCTAGTCCAAGAG_1	NF1	Fibroblast
CAAGCTAGTCGAGTTT_1	NF1	Fibroblast
CAAGCTATCCTGGTCT_1	NF1	Fibroblast
CAAGGGAAGCTAATCC_1	NF1	Fibroblast
CAAGGGACAGAGTCTT_1	NF1	Fibroblast
CAAGGGACAGGATTCT_1	NF1	Fibroblast
CAATACGAGCTAGTTC_1	NF1	Fibroblast
CAATACGAGGCCATAG_1	NF1	Fibroblast
CAATACGAGTGATGGC_1	NF1	Fibroblast
CAATACGCAACAGAGC_1	NF1	Fibroblast
CAATACGCAGCCGTCA_1	NF1	Fibroblast
CAATACGGTATAGGAT_1	NF1	Fibroblast
CAATCGACAAATGCTC_1	NF1	Fibroblast
CAATCGATCATTTACC_1	NF1	Fibroblast
CAATCGATCTAAGCCA_1	NF1	Fibroblast
CAATGACAGGATGTTA_1	NF1	Fibroblast
CAATGACCAATCGCGC_1	NF1	Fibroblast
CAATGACGTGGTATGG_1	NF1	Fibroblast
CAATGACTCCTCTCTT_1	NF1	Fibroblast
CAATGACTCTGCCTCA_1	NF1	Fibroblast
CAATTTCAGAGGATCC_1	NF1	Fibroblast
CAATTTCGTGGATGAC_1	NF1	Fibroblast
CACAACAAGGCGATAC_1	NF1	Fibroblast
CACAACACATCCTATT_1	NF1	Fibroblast
CACAACAGTGCCTGCA_1	NF1	Fibroblast
CACAACATCTTCGGAA_1	NF1	Fibroblast
CACACAAAGCCTCAGC_1	NF1	Fibroblast
CACACAAAGCGGATCA_1	NF1	Fibroblast
CACACAAGTAACACGG_1	NF1	Fibroblast
CACACAAGTAGAGACC_1	NF1	Fibroblast
CACACAAGTATAATGG_1	NF1	Fibroblast
CACACAATCACGACTA_1	NF1	Fibroblast
CACACAATCATGGTAC_1	NF1	Fibroblast
CACACAATCGGCCCAA_1	NF1	Fibroblast
CACACAATCTACACAG_1	NF1	Fibroblast
CACACAATCTCCACTG_1	NF1	Fibroblast
CACACAATCTGCGATA_1	NF1	Fibroblast
CACAGATAGAAGTCTA_1	NF1	Fibroblast
CACAGATAGCAACTCT_1	NF1	Fibroblast
CACAGATTCATCGCTC_1	NF1	Fibroblast
CACAGATTCCGATCTC_1	NF1	Fibroblast
CACAGATTCCTACAAG_1	NF1	Fibroblast
CACAGGCAGCGACCCT_1	NF1	Fibroblast
CACAGGCCACGGATCC_1	NF1	Fibroblast
CACAGGCCAGTTCTAG_1	NF1	Fibroblast
CACAGGCGTCGTTGCG_1	NF1	Fibroblast
CACAGGCGTGCTCTCT_1	NF1	Fibroblast
CACATGAAGACTGGGT_1	NF1	Fibroblast
CACATGAAGTGAGCCA_1	NF1	Fibroblast
CACATGACAACCTATG_1	NF1	Fibroblast
CACATGACAATAACGA_1	NF1	Fibroblast
CACATGACAGCACACC_1	NF1	Fibroblast
CACATGACAGGGATAC_1	NF1	Fibroblast
CACATGAGTGGCGTAA_1	NF1	Fibroblast
CACCAAATCTCAGAAC_1	NF1	Fibroblast
CACCGTTGTTCTATCT_1	NF1	Fibroblast
CACGAATAGATCACCT_1	NF1	Fibroblast
CACGAATCAGAGCTAG_1	NF1	Fibroblast
CACGAATGTCCAACGC_1	NF1	Fibroblast
CACGGGTAGACAGCGT_1	NF1	Fibroblast
CACGGGTAGCGCCATC_1	NF1	Fibroblast
CACGGGTCATGCGTGC_1	NF1	Fibroblast
CACGGGTGTACGGTTT_1	NF1	Fibroblast
CACGGGTGTGGAGGTT_1	NF1	Fibroblast
CACGGGTTCGCTCTCA_1	NF1	Fibroblast
CACGGGTTCGTCTCAC_1	NF1	Fibroblast
CACGTGGCAATGCAAA_1	NF1	Fibroblast
CACGTGGGTAGGAGGG_1	NF1	Fibroblast
CACGTGGGTCATCACA_1	NF1	Fibroblast
CACGTGGGTTGAAGTA_1	NF1	Fibroblast
CACGTGGTCGCAACAT_1	NF1	Fibroblast
CACGTGGTCGTAACAC_1	NF1	Fibroblast
CACGTTCAGCATCAGG_1	NF1	Fibroblast
CACGTTCAGCCTCTGG_1	NF1	Fibroblast
CACGTTCCAGCTCATA_1	NF1	Fibroblast
CACGTTCGTATCTCTT_1	NF1	Fibroblast
CACTAAGCAACACTAC_1	NF1	Fibroblast
CACTAAGGTTAACCTG_1	NF1	Fibroblast
CACTAAGTCAGTAGGG_1	NF1	Fibroblast
CACTAAGTCAGTCAGT_1	NF1	Fibroblast
CACTAAGTCCGAAATC_1	NF1	Fibroblast
CACTGAAAGGATGTTA_1	NF1	Fibroblast
CACTGAACAGAACATA_1	NF1	Fibroblast
CACTGAACAGTCCCGA_1	NF1	Fibroblast
CACTGAAGTACAAGCG_1	NF1	Fibroblast
CACTGGGCAACGCATT_1	NF1	Fibroblast
CACTGGGCAACTTGCA_1	NF1	Fibroblast
CACTGGGCAGATCACT_1	NF1	Fibroblast
CACTGGGGTCAACATC_1	NF1	Fibroblast
CACTGGGTCTCGCAGG_1	NF1	Fibroblast
CACTGTCAGGCATCAG_1	NF1	Fibroblast
CACTGTCGTGTTGAGG_1	NF1	Fibroblast
CACTGTCTCCGCACGA_1	NF1	Fibroblast
CACTGTCTCTTACGTT_1	NF1	Fibroblast
CACTTCGGTAATCAGA_1	NF1	Fibroblast
CACTTCGGTCCAAAGG_1	NF1	Fibroblast
CAGAGCCAGCTGCCTG_1	NF1	Fibroblast
CAGAGCCAGTCAGCCC_1	NF1	Fibroblast
CAGAGCCAGTGGCGAT_1	NF1	Fibroblast
CAGAGCCGTAACACGG_1	NF1	Fibroblast
CAGAGCCGTGTTGATC_1	NF1	Fibroblast
CAGATACAGCTGGCCT_1	NF1	Fibroblast
CAGATACAGGTCGAGT_1	NF1	Fibroblast
CAGATACCAAGCAGGT_1	NF1	Fibroblast
CAGATACCAGTGACCC_1	NF1	Fibroblast
CAGATACCATCAGCAT_1	NF1	Fibroblast
CAGATACGTACATTGC_1	NF1	Fibroblast
CAGATACGTACCTAAC_1	NF1	Fibroblast
CAGATACGTTAATCGC_1	NF1	Fibroblast
CAGATACTCCGAGCTG_1	NF1	Fibroblast
CAGATACTCTACTATC_1	NF1	Fibroblast
CAGATCAAGCCATTTG_1	NF1	Fibroblast
CAGATTGAGGATTACA_1	NF1	Fibroblast
CAGATTGCACCTATCC_1	NF1	Fibroblast
CAGATTGGTTAGGGAC_1	NF1	Fibroblast
CAGATTGTCCCATTCG_1	NF1	Fibroblast
CAGATTGTCTGCTTAT_1	NF1	Fibroblast
CAGCAATCAAAGCAAT_1	NF1	Fibroblast
CAGCAATCATACGCAT_1	NF1	Fibroblast
CAGCACGAGCGTTGTT_1	NF1	Fibroblast
CAGCACGCAAACCGGA_1	NF1	Fibroblast
CAGCACGCAAAGCTCT_1	NF1	Fibroblast
CAGCACGTCAGAGTGG_1	NF1	Fibroblast
CAGCAGCCACGCACCA_1	NF1	Fibroblast
CAGCAGCTCACCATAG_1	NF1	Fibroblast
CAGCAGCTCGTGTGAT_1	NF1	Fibroblast
CAGCCAGTCGCAATGT_1	NF1	Fibroblast
CAGCGTGAGAACCCGA_1	NF1	Fibroblast
CAGCGTGAGATTGCGG_1	NF1	Fibroblast
CAGCGTGAGCATGGGT_1	NF1	Fibroblast
CAGCGTGAGCGCCTTG_1	NF1	Fibroblast
CAGCGTGTCAAGCCGC_1	NF1	Fibroblast
CAGGCCAAGGGCTAAC_1	NF1	Fibroblast
CAGGCCAAGGGTACGT_1	NF1	Fibroblast
CAGGCCAGTATCGGTT_1	NF1	Fibroblast
CAGGCCAGTTGTTGCA_1	NF1	Fibroblast
CAGGCCATCATCGGGC_1	NF1	Fibroblast
CAGGCCATCTTCGACC_1	NF1	Fibroblast
CAGGGCTAGACATAGT_1	NF1	Fibroblast
CAGGGCTAGTTGAAAC_1	NF1	Fibroblast
CAGGGCTGTCACTCGG_1	NF1	Fibroblast
CAGGGCTTCTATCGGA_1	NF1	Fibroblast
CAGGTATCACCAGTTA_1	NF1	Fibroblast
CAGTGCGTCACTGTTT_1	NF1	Fibroblast
CAGTTAGAGCGCTTCG_1	NF1	Fibroblast
CAGTTAGAGCTGCCAC_1	NF1	Fibroblast
CAGTTAGCATCATGAC_1	NF1	Fibroblast
CAGTTAGGTACCCACG_1	NF1	Fibroblast
CAGTTAGGTGGCTTGC_1	NF1	Fibroblast
CAGTTAGTCCGAGCTG_1	NF1	Fibroblast
CAGTTCCAGCAACTTC_1	NF1	Fibroblast
CAGTTCCAGGTATTGA_1	NF1	Fibroblast
CAGTTCCCAACCTATG_1	NF1	Fibroblast
CAGTTCCCAAGTGCAG_1	NF1	Fibroblast
CATAAGCAGTGTACAA_1	NF1	Fibroblast
CATACAGCAAGGCGTA_1	NF1	Fibroblast
CATACAGCAGAGGCAT_1	NF1	Fibroblast
CATACAGGTCCCGTGA_1	NF1	Fibroblast
CATACAGTCACCCTCA_1	NF1	Fibroblast
CATACAGTCACCTTGC_1	NF1	Fibroblast
CATACAGTCCAACTGA_1	NF1	Fibroblast
CATACAGTCTCCGAGG_1	NF1	Fibroblast
CATACCCAGGTAATCA_1	NF1	Fibroblast
CATACCCGTACTCGCG_1	NF1	Fibroblast
CATACCCGTTCCTAGA_1	NF1	Fibroblast
CATACCCTCCACTAGA_1	NF1	Fibroblast
CATACTTAGCCTCACG_1	NF1	Fibroblast
CATAGACAGCCGCACT_1	NF1	Fibroblast
CATAGACCACCCAATA_1	NF1	Fibroblast
CATAGACCACGAAGAC_1	NF1	Fibroblast
CATAGACCAGAAACCG_1	NF1	Fibroblast
CATCAAGCAGTCCGTG_1	NF1	Fibroblast
CATCAAGGTGTACATC_1	NF1	Fibroblast
CATCAAGGTTGGACCC_1	NF1	Fibroblast
CATCAAGTCGTGACTA_1	NF1	Fibroblast
CATCAAGTCTACGGGC_1	NF1	Fibroblast
CATCCACCAATAACGA_1	NF1	Fibroblast
CATCCACTCCTGTTAT_1	NF1	Fibroblast
CATCCCACAAGCGAAC_1	NF1	Fibroblast
CATCCCATCGTGTGAT_1	NF1	Fibroblast
CATCCCATCTAGAGCT_1	NF1	Fibroblast
CATCCCATCTATCGCC_1	NF1	Fibroblast
CATCCGTAGCTTTCTT_1	NF1	Fibroblast
CATCCGTAGTAGACAT_1	NF1	Fibroblast
CATCCGTCACACCGCA_1	NF1	Fibroblast
CATCCGTCACCTAAAC_1	NF1	Fibroblast
CATCGCTCAGGAATAT_1	NF1	Fibroblast
CATCGCTGTCCATCTC_1	NF1	Fibroblast
CATCGCTGTTGCCGCA_1	NF1	Fibroblast
CATCGCTTCCCAGGCA_1	NF1	Fibroblast
CATCGGGCAAGAGTGC_1	NF1	Fibroblast
CATCGTCCATGGAAGC_1	NF1	Fibroblast
CATGAGTCAGCTGTTA_1	NF1	Fibroblast
CATGAGTGTGCCTAAT_1	NF1	Fibroblast
CATGAGTGTGTGAATA_1	NF1	Fibroblast
CATGAGTTCCACTGGG_1	NF1	Fibroblast
CATGAGTTCGTTGCCT_1	NF1	Fibroblast
CATGCAAAGTTGCCCG_1	NF1	Fibroblast
CATGCAAGTGTCTTAG_1	NF1	Fibroblast
CATGCCTAGAGCTGAC_1	NF1	Fibroblast
CATGCCTAGCTTTCCC_1	NF1	Fibroblast
CATGCCTCAAGTAGTA_1	NF1	Fibroblast
CATGCCTTCAGACCTA_1	NF1	Fibroblast
CATGCGGCAATCTGCA_1	NF1	Fibroblast
CATGCGGCATGTACGT_1	NF1	Fibroblast
CATGCGGGTCCATAGT_1	NF1	Fibroblast
CATGCGGGTGCAATAA_1	NF1	Fibroblast
CATGCGGTCAGACCTA_1	NF1	Fibroblast
CATGCGGTCCTAGAGT_1	NF1	Fibroblast
CATGCGGTCGCTGACG_1	NF1	Fibroblast
CATGCTCCAACCACGC_1	NF1	Fibroblast
CATGCTCCAAGTTGGG_1	NF1	Fibroblast
CATGGATCATCGGATT_1	NF1	Fibroblast
CATGGTACATCGCTGG_1	NF1	Fibroblast
CATTCATAGCGACATG_1	NF1	Fibroblast
CATTCATAGCGTTAGG_1	NF1	Fibroblast
CATTCCGAGCTTCTAG_1	NF1	Fibroblast
CATTCCGGTAATGATG_1	NF1	Fibroblast
CATTCCGTCAGACATC_1	NF1	Fibroblast
CATTCTAAGGTAAGTT_1	NF1	Fibroblast
CATTCTAAGTAGCCAG_1	NF1	Fibroblast
CATTCTAGTGTCCATA_1	NF1	Fibroblast
CATTGAGAGTCAGAGC_1	NF1	Fibroblast
CATTGAGCAGAGTAAT_1	NF1	Fibroblast
CATTGAGTCATTTGGG_1	NF1	Fibroblast
CATTGCCCATGGGATG_1	NF1	Fibroblast
CATTGCCTCGAGCCAC_1	NF1	Fibroblast
CATTGCCTCTTCGTGC_1	NF1	Fibroblast
CATTGTTCAGCGTGAA_1	NF1	Fibroblast
CATTGTTCATCCGAAT_1	NF1	Fibroblast
CATTGTTGTAGGAAAG_1	NF1	Fibroblast
CATTGTTGTAGTCACT_1	NF1	Fibroblast
CATTGTTTCAAGGCTT_1	NF1	Fibroblast
CATTGTTTCCGACAGC_1	NF1	Fibroblast
CATTGTTTCTCGTTTA_1	NF1	Fibroblast
CATTGTTTCTTGGGCG_1	NF1	Fibroblast
CATTTCACAACAGCCC_1	NF1	Fibroblast
CATTTCAGTACGAGCA_1	NF1	Fibroblast
CATTTCATCAGTCATG_1	NF1	Fibroblast
CATTTCATCTGTAACG_1	NF1	Fibroblast
CCAAGCGAGACTCTAC_1	NF1	Fibroblast
CCAAGCGCAAGCACCC_1	NF1	Fibroblast
CCAAGCGCAGCGGTCT_1	NF1	Fibroblast
CCAAGCGGTATCCTCC_1	NF1	Fibroblast
CCAAGCGGTATTGCCA_1	NF1	Fibroblast
CCAATGAAGCCATTTG_1	NF1	Fibroblast
CCAATGAAGTTTCTTC_1	NF1	Fibroblast
CCAATGACACATCATG_1	NF1	Fibroblast
CCAATGATCCGGCTTT_1	NF1	Fibroblast
CCAATTTAGAGGCGTT_1	NF1	Fibroblast
CCAATTTAGTGCACAG_1	NF1	Fibroblast
CCAATTTCATCTATCT_1	NF1	Fibroblast
CCAATTTGTCCAAAGG_1	NF1	Fibroblast
CCACAAACACAAGCTT_1	NF1	Fibroblast
CCACAAACACAGTCGC_1	NF1	Fibroblast
CCACAAACATTCGGGC_1	NF1	Fibroblast
CCACAAAGTAACTAAG_1	NF1	Fibroblast
CCACAAAGTGGCCTCA_1	NF1	Fibroblast
CCACACTAGGAATGTT_1	NF1	Fibroblast
CCACACTGTCGGTGTC_1	NF1	Fibroblast
CCACACTTCCGTCAAA_1	NF1	Fibroblast
CCACCATAGGTTCTTG_1	NF1	Fibroblast
CCACGAGCACTGTCCT_1	NF1	Fibroblast
CCACGTTAGAGCATCG_1	NF1	Fibroblast
CCACGTTCAGTGTGGA_1	NF1	Fibroblast
CCACGTTCATCAACCA_1	NF1	Fibroblast
CCACGTTTCTGAGAAA_1	NF1	Fibroblast
CCACTTGAGAGGCTGT_1	NF1	Fibroblast
CCACTTGGTAGACGGT_1	NF1	Fibroblast
CCACTTGGTGAGACCA_1	NF1	Fibroblast
CCACTTGTCCTTCTAA_1	NF1	Fibroblast
CCATAAGGTCCACATA_1	NF1	Fibroblast
CCATAAGGTCGAAGCA_1	NF1	Fibroblast
CCATAAGTCGATCCCT_1	NF1	Fibroblast
CCATCACAGATGGTAT_1	NF1	Fibroblast
CCATCACCAACTTGGT_1	NF1	Fibroblast
CCATCACGTAAGATTG_1	NF1	Fibroblast
CCATCACGTCCTTTGC_1	NF1	Fibroblast
CCATCACGTTCTCGTC_1	NF1	Fibroblast
CCATCACTCAGTAGGG_1	NF1	Fibroblast
CCATCACTCATCCTAT_1	NF1	Fibroblast
CCATCACTCTTTGATC_1	NF1	Fibroblast
CCCAACTAGACAGCGT_1	NF1	Fibroblast
CCCAACTCAGTCCCGA_1	NF1	Fibroblast
CCCAACTCATGGAGAC_1	NF1	Fibroblast
CCCAACTTCTTGAGCA_1	NF1	Fibroblast
CCCATTGAGCACCAGA_1	NF1	Fibroblast
CCCATTGAGTCTACCA_1	NF1	Fibroblast
CCCATTGCACCCTCTA_1	NF1	Fibroblast
CCCATTGGTTTCCCAC_1	NF1	Fibroblast
CCCATTGTCGGCTGAC_1	NF1	Fibroblast
CCCATTGTCTTGAGCA_1	NF1	Fibroblast
CCCGAAGAGAATGTTG_1	NF1	Fibroblast
CCCGAAGAGTGGAATT_1	NF1	Fibroblast
CCCGAAGGTCAGTCCG_1	NF1	Fibroblast
CCCGGAACAGGCGTTC_1	NF1	Fibroblast
CCCGGAATCACCATGA_1	NF1	Fibroblast
CCCGGAATCACGATCA_1	NF1	Fibroblast
CCCGGAATCTTGGAAC_1	NF1	Fibroblast
CCCTAACAGTCTCCTC_1	NF1	Fibroblast
CCCTAACCACCGGTCA_1	NF1	Fibroblast
CCCTAACCAGCAGAAC_1	NF1	Fibroblast
CCCTAACCATCGATCA_1	NF1	Fibroblast
CCCTAACTCCCTAGGG_1	NF1	Fibroblast
CCCTCAACAAACGTGG_1	NF1	Fibroblast
CCCTCAAGTCGCATTA_1	NF1	Fibroblast
CCCTCAATCGTAGCTA_1	NF1	Fibroblast
CCCTCAATCTCGGCTT_1	NF1	Fibroblast
CCCTCTCAGGCAGCTA_1	NF1	Fibroblast
CCCTCTCAGTGCCGAA_1	NF1	Fibroblast
CCCTCTCGTACTGGGA_1	NF1	Fibroblast
CCCTCTCGTCAGCGTC_1	NF1	Fibroblast
CCCTCTCTCGTAGCCG_1	NF1	Fibroblast
CCCTCTCTCTCCTGCA_1	NF1	Fibroblast
CCCTGATGTGTAGGAC_1	NF1	Fibroblast
CCCTTAGAGACAACAT_1	NF1	Fibroblast
CCCTTAGTCATCCTAT_1	NF1	Fibroblast
CCGAACGCATGACTCA_1	NF1	Fibroblast
CCGAACGGTACCACGC_1	NF1	Fibroblast
CCGAACGGTTAACCTG_1	NF1	Fibroblast
CCGAACGTCAATCGGT_1	NF1	Fibroblast
CCGAACGTCGGTGTTA_1	NF1	Fibroblast
CCGATCTAGGCGCTTC_1	NF1	Fibroblast
CCGATCTAGTGCCGAA_1	NF1	Fibroblast
CCGATCTCATTGCTTT_1	NF1	Fibroblast
CCGATCTGTTAGTCGT_1	NF1	Fibroblast
CCGATCTGTTGTGCCG_1	NF1	Fibroblast
CCGATGGAGTGGTTAA_1	NF1	Fibroblast
CCGATGGGTATCGTTG_1	NF1	Fibroblast
CCGCAAGAGCAAATGT_1	NF1	Fibroblast
CCGCAAGCAAGCACAG_1	NF1	Fibroblast
CCGGACAAGCTGAGCA_1	NF1	Fibroblast
CCGGACAAGTCATAGA_1	NF1	Fibroblast
CCGGACAAGTGCACAG_1	NF1	Fibroblast
CCGGACACAGCGTGCT_1	NF1	Fibroblast
CCGGACACAGTCTGGC_1	NF1	Fibroblast
CCGGACACATGTTCGA_1	NF1	Fibroblast
CCGGGTAGTACGTAGG_1	NF1	Fibroblast
CCGGGTAGTACGTGAG_1	NF1	Fibroblast
CCGGGTATCGCATAGT_1	NF1	Fibroblast
CCGGTAGAGCGACTGA_1	NF1	Fibroblast
CCGGTAGAGGATTACA_1	NF1	Fibroblast
CCGGTAGAGTCATACC_1	NF1	Fibroblast
CCGGTAGCATTCCTAT_1	NF1	Fibroblast
CCGGTAGGTACGTGTT_1	NF1	Fibroblast
CCGGTAGTCTGCTAGA_1	NF1	Fibroblast
CCGGTGAAGGTGCCAA_1	NF1	Fibroblast
CCGGTGAAGTAGATCA_1	NF1	Fibroblast
CCGGTGACATCGTGGC_1	NF1	Fibroblast
CCGGTGATCATGACAC_1	NF1	Fibroblast
CCGTAGGAGCCTTTCC_1	NF1	Fibroblast
CCGTAGGCACCCTGAG_1	NF1	Fibroblast
CCGTAGGGTAGCACGA_1	NF1	Fibroblast
CCGTAGGGTGCTGATT_1	NF1	Fibroblast
CCGTGAGAGCCATGCC_1	NF1	Fibroblast
CCGTGAGAGGCATCTT_1	NF1	Fibroblast
CCGTGAGCAGGTGGAT_1	NF1	Fibroblast
CCGTTCACACGCTTAA_1	NF1	Fibroblast
CCGTTCACATGCACTA_1	NF1	Fibroblast
CCGTTCAGTCACTCGG_1	NF1	Fibroblast
CCGTTCATCATAAGGA_1	NF1	Fibroblast
CCGTTCATCCCTCTCC_1	NF1	Fibroblast
CCTAACCAGCACCGAA_1	NF1	Fibroblast
CCTAACCCACTAGTAC_1	NF1	Fibroblast
CCTAACCCAGAGGCTA_1	NF1	Fibroblast
CCTACGTAGTATGACA_1	NF1	Fibroblast
CCTACGTCACGGCTAC_1	NF1	Fibroblast
CCTACGTCAGACCAGA_1	NF1	Fibroblast
CCTACGTCAGACCATT_1	NF1	Fibroblast
CCTACGTTCAGACCTA_1	NF1	Fibroblast
CCTATCGAGGATCATA_1	NF1	Fibroblast
CCTATCGGTAACATCC_1	NF1	Fibroblast
CCTATCGGTAGAATGT_1	NF1	Fibroblast
CCTCAACAGAAGAGCA_1	NF1	Fibroblast
CCTCAACAGTCAAGCG_1	NF1	Fibroblast
CCTCAACCACGACAAG_1	NF1	Fibroblast
CCTCAACTCGTGGGAA_1	NF1	Fibroblast
CCTCACACAGGTCCGT_1	NF1	Fibroblast
CCTCACAGTATCGCGC_1	NF1	Fibroblast
CCTCACAGTATCGTAC_1	NF1	Fibroblast
CCTCACAGTTGTCCCT_1	NF1	Fibroblast
CCTCAGTGTCGTGGAA_1	NF1	Fibroblast
CCTCAGTGTGGTCCGT_1	NF1	Fibroblast
CCTCATGAGTTTGGCT_1	NF1	Fibroblast
CCTCATGCAGGTTCCG_1	NF1	Fibroblast
CCTCATGCATCCTATT_1	NF1	Fibroblast
CCTCATGCATTGAGGG_1	NF1	Fibroblast
CCTCCAAGTATCGAGG_1	NF1	Fibroblast
CCTCCAAGTCCCACGA_1	NF1	Fibroblast
CCTCCAATCTGTCCGT_1	NF1	Fibroblast
CCTCCTCAGAGCCATG_1	NF1	Fibroblast
CCTCCTCAGAGTTCGG_1	NF1	Fibroblast
CCTCCTCCATAGGTTC_1	NF1	Fibroblast
CCTCCTCGTAGGGTAC_1	NF1	Fibroblast
CCTCCTCGTGGTCTAT_1	NF1	Fibroblast
CCTCTAGAGACATGCG_1	NF1	Fibroblast
CCTCTAGTCAAACGAA_1	NF1	Fibroblast
CCTCTCCAGGTCCGAA_1	NF1	Fibroblast
CCTCTCCCAAATCCCA_1	NF1	Fibroblast
CCTCTCCCAGGTTCAT_1	NF1	Fibroblast
CCTGCATTCCACACAA_1	NF1	Fibroblast
CCTGTTGGTACGATTC_1	NF1	Fibroblast
CCTGTTGGTACTGACT_1	NF1	Fibroblast
CCTGTTGTCACCGACG_1	NF1	Fibroblast
CCTGTTGTCGGATTAC_1	NF1	Fibroblast
CCTTCAGAGACATAAC_1	NF1	Fibroblast
CCTTCAGAGGAGGTTC_1	NF1	Fibroblast
CCTTCAGGTACGTTCA_1	NF1	Fibroblast
CCTTCAGGTATCCTTT_1	NF1	Fibroblast
CCTTCAGTCGAGCCAC_1	NF1	Fibroblast
CCTTCAGTCGCTCTAC_1	NF1	Fibroblast
CCTTGTGAGATTGTGA_1	NF1	Fibroblast
CCTTTGGCAAGTGACG_1	NF1	Fibroblast
CCTTTGGCAGGTCTCG_1	NF1	Fibroblast
CCTTTGGGTAATTGGA_1	NF1	Fibroblast
CCTTTGGGTTCTCCCA_1	NF1	Fibroblast
CCTTTGGTCAAGCTTG_1	NF1	Fibroblast
CGAAGGAAGCTGTTCA_1	NF1	Fibroblast
CGAAGGACAAGCACAG_1	NF1	Fibroblast
CGAAGGAGTCAGGCAA_1	NF1	Fibroblast
CGAAGGAGTGGGATTG_1	NF1	Fibroblast
CGAAGGATCGTGGCTG_1	NF1	Fibroblast
CGAAGGATCTGCTTTA_1	NF1	Fibroblast
CGAAGTTCACGCGTGT_1	NF1	Fibroblast
CGAAGTTCAGCGTGCT_1	NF1	Fibroblast
CGAAGTTCATGCCGGT_1	NF1	Fibroblast
CGAAGTTGTGGGTCAA_1	NF1	Fibroblast
CGAAGTTTCGTGGCTG_1	NF1	Fibroblast
CGAATTGGTGATACAA_1	NF1	Fibroblast
CGAATTGTCTTTGCTA_1	NF1	Fibroblast
CGAGAAGCAACTCGTA_1	NF1	Fibroblast
CGAGAAGTCCCATTTA_1	NF1	Fibroblast
CGAGAAGTCCTCAGGG_1	NF1	Fibroblast
CGAGGAAAGAAGGATG_1	NF1	Fibroblast
CGAGGAACAAATACAG_1	NF1	Fibroblast
CGAGGCTAGGATTTAG_1	NF1	Fibroblast
CGAGGCTGTAAGATAC_1	NF1	Fibroblast
CGAGTGCAGCACCTGC_1	NF1	Fibroblast
CGAGTGCCAAGTGACG_1	NF1	Fibroblast
CGAGTGCCAATTCTCT_1	NF1	Fibroblast
CGAGTGCGTACCTAAC_1	NF1	Fibroblast
CGAGTGCGTATGGTAA_1	NF1	Fibroblast
CGAGTTACACGCAAAG_1	NF1	Fibroblast
CGAGTTACATGACACT_1	NF1	Fibroblast
CGAGTTATCGTTCGCT_1	NF1	Fibroblast
CGATCGGAGCTCTGTA_1	NF1	Fibroblast
CGATCGGGTAGTCGTT_1	NF1	Fibroblast
CGATCGGTCAACCGAT_1	NF1	Fibroblast
CGATGCGCAGTAACCT_1	NF1	Fibroblast
CGATGGCAGGGCTAAC_1	NF1	Fibroblast
CGATGGCCACATTCTT_1	NF1	Fibroblast
CGATGGCTCTAGCATG_1	NF1	Fibroblast
CGCAGGTCATCGTGGC_1	NF1	Fibroblast
CGCATAAAGACCATAA_1	NF1	Fibroblast
CGCATAAAGACTCAAA_1	NF1	Fibroblast
CGCATAACAACAAAGT_1	NF1	Fibroblast
CGCATAACATCGCTAA_1	NF1	Fibroblast
CGCATAAGTAATTAGG_1	NF1	Fibroblast
CGCATAATCCACCCTA_1	NF1	Fibroblast
CGCATAATCCCTTTGG_1	NF1	Fibroblast
CGCATGGCAGACCCGT_1	NF1	Fibroblast
CGCATGGTCTCGCTCA_1	NF1	Fibroblast
CGCCAGAAGCACGGAT_1	NF1	Fibroblast
CGCCAGAAGCTAATGA_1	NF1	Fibroblast
CGCCAGAAGTCCCGAC_1	NF1	Fibroblast
CGCCAGACATGGACAG_1	NF1	Fibroblast
CGCCAGAGTAGGTACG_1	NF1	Fibroblast
CGCCAGAGTCGTGTTA_1	NF1	Fibroblast
CGCCATTAGTTTCTTC_1	NF1	Fibroblast
CGCCATTGTTTCGTTT_1	NF1	Fibroblast
CGCGTGAAGACATCCT_1	NF1	Fibroblast
CGCGTGACAATTAGGA_1	NF1	Fibroblast
CGCGTGACACGTACTA_1	NF1	Fibroblast
CGGAACCCAACCGTGC_1	NF1	Fibroblast
CGGAACCCACCAGTTA_1	NF1	Fibroblast
CGGAACCTCTGTGCTC_1	NF1	Fibroblast
CGGAATTCATAGAGGC_1	NF1	Fibroblast
CGGAATTCATGTCAGT_1	NF1	Fibroblast
CGGACACAGCGGGTAT_1	NF1	Fibroblast
CGGACACAGCTGTACT_1	NF1	Fibroblast
CGGACACAGGCTCAAG_1	NF1	Fibroblast
CGGACACCAGCAGTCC_1	NF1	Fibroblast
CGGACACGTCACTCAA_1	NF1	Fibroblast
CGGAGAACAACCAATC_1	NF1	Fibroblast
CGGAGAAGTTAGGGTG_1	NF1	Fibroblast
CGGCAGTAGGGAGAAT_1	NF1	Fibroblast
CGGGACTAGATGACAT_1	NF1	Fibroblast
CGGGACTTCACAGTGT_1	NF1	Fibroblast
CGGGACTTCGAGATGG_1	NF1	Fibroblast
CGGGCATAGAAGTATC_1	NF1	Fibroblast
CGGGTCACAGAGCTAG_1	NF1	Fibroblast
CGGGTCAGTCTACAGT_1	NF1	Fibroblast
CGGGTCAGTTGCGAAG_1	NF1	Fibroblast
CGGGTGTCAACGCATT_1	NF1	Fibroblast
CGGGTGTCACTAGGCC_1	NF1	Fibroblast
CGGGTGTCAGCAGTAG_1	NF1	Fibroblast
CGGGTGTCAGTAACAA_1	NF1	Fibroblast
CGGGTGTGTGGGATTG_1	NF1	Fibroblast
CGGGTGTGTTCCGCAG_1	NF1	Fibroblast
CGGTCAGCAATACCTG_1	NF1	Fibroblast
CGGTCAGCAGCAGTAG_1	NF1	Fibroblast
CGGTCAGGTTAGGGAC_1	NF1	Fibroblast
CGGTCAGTCAAGCCCG_1	NF1	Fibroblast
CGTAAGTAGAATTTGG_1	NF1	Fibroblast
CGTAAGTAGTGGCAGT_1	NF1	Fibroblast
CGTAAGTCAATAGGGC_1	NF1	Fibroblast
CGTAAGTCAGCGAACA_1	NF1	Fibroblast
CGTAAGTTCACTCACC_1	NF1	Fibroblast
CGTAAGTTCTAGCCAA_1	NF1	Fibroblast
CGTAATGCATAATGCC_1	NF1	Fibroblast
CGTAATGTCCATGAGT_1	NF1	Fibroblast
CGTAGTAAGGGACCAT_1	NF1	Fibroblast
CGTAGTACACGACAGA_1	NF1	Fibroblast
CGTAGTAGTAACTAAG_1	NF1	Fibroblast
CGTAGTATCATGCCCT_1	NF1	Fibroblast
CGTAGTATCGTCCATC_1	NF1	Fibroblast
CGTCAAATCAACTCTT_1	NF1	Fibroblast
CGTCCATAGCGACTAG_1	NF1	Fibroblast
CGTCCATAGGCTTAGG_1	NF1	Fibroblast
CGTGAATCAGAGAGGG_1	NF1	Fibroblast
CGTGAATCAGCCTATA_1	NF1	Fibroblast
CGTGAATTCACTGCTC_1	NF1	Fibroblast
CGTGAATTCGGTAGGA_1	NF1	Fibroblast
CGTGATAAGAGGCGTT_1	NF1	Fibroblast
CGTGATAGTCGAGTGA_1	NF1	Fibroblast
CGTGATAGTGTCCATA_1	NF1	Fibroblast
CGTGATATCATCTCTA_1	NF1	Fibroblast
CGTGCTTAGCAGGTCA_1	NF1	Fibroblast
CGTGCTTAGCCTCGTG_1	NF1	Fibroblast
CGTGCTTAGCTTGTGT_1	NF1	Fibroblast
CGTGCTTTCAGACTGT_1	NF1	Fibroblast
CGTGTCTAGCGTGTTT_1	NF1	Fibroblast
CGTGTCTAGTTTGAGA_1	NF1	Fibroblast
CGTGTCTGTATGATCC_1	NF1	Fibroblast
CGTTAGAAGTCAAGCG_1	NF1	Fibroblast
CGTTAGAAGTGCCTCG_1	NF1	Fibroblast
CGTTAGACACTGGAAG_1	NF1	Fibroblast
CGTTAGAGTCCTGGGT_1	NF1	Fibroblast
CGTTAGAGTCGTTGGC_1	NF1	Fibroblast
CGTTAGAGTGCGTGCT_1	NF1	Fibroblast
CGTTCTGAGGCACGAT_1	NF1	Fibroblast
CGTTCTGTCATGGCCG_1	NF1	Fibroblast
CGTTGGGAGACCATTC_1	NF1	Fibroblast
CGTTGGGAGCCGTAAG_1	NF1	Fibroblast
CGTTGGGAGGGCAACT_1	NF1	Fibroblast
CGTTGGGCACACAGAG_1	NF1	Fibroblast
CGTTGGGTCAAATGAG_1	NF1	Fibroblast
CGTTGGGTCTACTCAT_1	NF1	Fibroblast
CTAACCCAGTTCTCTT_1	NF1	Fibroblast
CTAACCCCAACGCATT_1	NF1	Fibroblast
CTAACCCCAATCTAGC_1	NF1	Fibroblast
CTAACCCGTTTCGACA_1	NF1	Fibroblast
CTAACCCTCCGTGGCA_1	NF1	Fibroblast
CTAACCCTCGTAGGGA_1	NF1	Fibroblast
CTAACTTAGCGGATCA_1	NF1	Fibroblast
CTAACTTAGTATGAAC_1	NF1	Fibroblast
CTAACTTTCTACACAG_1	NF1	Fibroblast
CTAAGTGAGTCACGCC_1	NF1	Fibroblast
CTACAGAAGAGGCGTT_1	NF1	Fibroblast
CTACAGAAGGTCCTGC_1	NF1	Fibroblast
CTACAGACACTTTAGG_1	NF1	Fibroblast
CTACAGATCACCTTGC_1	NF1	Fibroblast
CTACAGATCTGCATAG_1	NF1	Fibroblast
CTACATTGTCCGGTCA_1	NF1	Fibroblast
CTACCCACATGCGGTC_1	NF1	Fibroblast
CTACCCATCAGGAAAT_1	NF1	Fibroblast
CTACCCATCATGCTAG_1	NF1	Fibroblast
CTACCCATCGTCACCT_1	NF1	Fibroblast
CTACCTGAGACAAGCC_1	NF1	Fibroblast
CTACCTGCAGGCTATT_1	NF1	Fibroblast
CTACCTGTCCATAGGT_1	NF1	Fibroblast
CTACCTGTCTGGCCGA_1	NF1	Fibroblast
CTACGGGGTGAGTAAT_1	NF1	Fibroblast
CTACGGGTCGTGGGTC_1	NF1	Fibroblast
CTACTATAGGAGACCT_1	NF1	Fibroblast
CTACTATAGTCAAGCG_1	NF1	Fibroblast
CTACTATGTTATCTGG_1	NF1	Fibroblast
CTACTATTCCTCACGT_1	NF1	Fibroblast
CTACTATTCGACCCAG_1	NF1	Fibroblast
CTAGACAAGCCTAGGA_1	NF1	Fibroblast
CTAGACACAATCAAGA_1	NF1	Fibroblast
CTAGACACAGCATTGT_1	NF1	Fibroblast
CTAGACACAGGTCCCA_1	NF1	Fibroblast
CTAGGTAAGCTAAATG_1	NF1	Fibroblast
CTAGGTACAACATACC_1	NF1	Fibroblast
CTAGGTACAAGCTGTT_1	NF1	Fibroblast
CTAGGTACAATACCTG_1	NF1	Fibroblast
CTAGGTACAGTCAGTT_1	NF1	Fibroblast
CTAGGTATCATTTCCA_1	NF1	Fibroblast
CTAGGTATCGCCGATG_1	NF1	Fibroblast
CTATAGGAGATCCCAT_1	NF1	Fibroblast
CTATAGGAGTAAGGGA_1	NF1	Fibroblast
CTATAGGTCTGGGATT_1	NF1	Fibroblast
CTATCCGCATCACGGC_1	NF1	Fibroblast
CTATCCGCATGGAAGC_1	NF1	Fibroblast
CTATCCGGTTTAGACC_1	NF1	Fibroblast
CTATCCGTCTGATGGT_1	NF1	Fibroblast
CTATCTAAGCTTTCCC_1	NF1	Fibroblast
CTATCTACACCTTCCA_1	NF1	Fibroblast
CTATCTAGTCCGTTTC_1	NF1	Fibroblast
CTATCTAGTTTCCAAG_1	NF1	Fibroblast
CTATCTATCGGTAGAG_1	NF1	Fibroblast
CTATCTATCTGTGCGG_1	NF1	Fibroblast
CTCAACCGTGTTTGCA_1	NF1	Fibroblast
CTCAACCTCACTGATG_1	NF1	Fibroblast
CTCAACCTCGCAACAT_1	NF1	Fibroblast
CTCAAGAAGATCCCGC_1	NF1	Fibroblast
CTCAAGACACACCGAC_1	NF1	Fibroblast
CTCAAGACATAAGCGG_1	NF1	Fibroblast
CTCAAGATCAGCATTG_1	NF1	Fibroblast
CTCAATTAGGTGCTGA_1	NF1	Fibroblast
CTCAATTAGTAGACCG_1	NF1	Fibroblast
CTCAATTGTGTCCATA_1	NF1	Fibroblast
CTCAATTTCCAAATGC_1	NF1	Fibroblast
CTCAATTTCGCATGAT_1	NF1	Fibroblast
CTCAATTTCGGAGTGA_1	NF1	Fibroblast
CTCAATTTCTCTAAGG_1	NF1	Fibroblast
CTCACTGAGTAACGTA_1	NF1	Fibroblast
CTCACTGCATAGACTC_1	NF1	Fibroblast
CTCACTGGTTAAGCAA_1	NF1	Fibroblast
CTCACTGTCGACACCG_1	NF1	Fibroblast
CTCAGAACAATAAGGT_1	NF1	Fibroblast
CTCAGAACACCCATAA_1	NF1	Fibroblast
CTCAGAACAGTAGATA_1	NF1	Fibroblast
CTCAGAATCAGATTGC_1	NF1	Fibroblast
CTCAGGGCACGCAGTC_1	NF1	Fibroblast
CTCAGGGCACGCGTCA_1	NF1	Fibroblast
CTCAGGGGTTTACGAC_1	NF1	Fibroblast
CTCAGTCAGACCAACG_1	NF1	Fibroblast
CTCAGTCCAACACAGG_1	NF1	Fibroblast
CTCAGTCCACAGCATT_1	NF1	Fibroblast
CTCAGTCCAGGGACTA_1	NF1	Fibroblast
CTCAGTCGTGGAAGTC_1	NF1	Fibroblast
CTCAGTCGTGTTGATC_1	NF1	Fibroblast
CTCAGTCTCCCAAGCG_1	NF1	Fibroblast
CTCAGTCTCGAGTCCG_1	NF1	Fibroblast
CTCATCGAGCTGTACT_1	NF1	Fibroblast
CTCATCGGTACCGGCT_1	NF1	Fibroblast
CTCATCGTCGCGCCAA_1	NF1	Fibroblast
CTCATCGTCTTGTTAC_1	NF1	Fibroblast
CTCATGCAGAAGTCAT_1	NF1	Fibroblast
CTCATGCGTAGAATGT_1	NF1	Fibroblast
CTCATGCGTATCCTTT_1	NF1	Fibroblast
CTCATGCGTTAGAGTA_1	NF1	Fibroblast
CTCATTAAGTAATACG_1	NF1	Fibroblast
CTCATTACACCCTCTA_1	NF1	Fibroblast
CTCATTACATCATCTT_1	NF1	Fibroblast
CTCATTAGTGGGACAT_1	NF1	Fibroblast
CTCATTATCAGTGTGT_1	NF1	Fibroblast
CTCCAACGTAACCAGG_1	NF1	Fibroblast
CTCCAACGTGCACATT_1	NF1	Fibroblast
CTCCAACTCACACCCT_1	NF1	Fibroblast
CTCCATGGTAGCGAGT_1	NF1	Fibroblast
CTCCATGGTGACAACG_1	NF1	Fibroblast
CTCCCAAAGCTAATCC_1	NF1	Fibroblast
CTCCCAACAGCTTCGG_1	NF1	Fibroblast
CTCCCAAGTCCCGTGA_1	NF1	Fibroblast
CTCCGATAGGAGACCT_1	NF1	Fibroblast
CTCCGATCAGCTACTA_1	NF1	Fibroblast
CTCCGATTCACTAGCA_1	NF1	Fibroblast
CTCCGATTCATGACAC_1	NF1	Fibroblast
CTCCGATTCATTGTTC_1	NF1	Fibroblast
CTCCGATTCTTCGGAA_1	NF1	Fibroblast
CTCCTCCTCAAACGAA_1	NF1	Fibroblast
CTCCTCCTCTCCGCAT_1	NF1	Fibroblast
CTCCTCCTCTTACTGT_1	NF1	Fibroblast
CTCCTTTAGTAAACGT_1	NF1	Fibroblast
CTCCTTTCAACACACT_1	NF1	Fibroblast
CTCCTTTCAACCAACT_1	NF1	Fibroblast
CTCCTTTGTCACTCAA_1	NF1	Fibroblast
CTCCTTTTCCATCAGA_1	NF1	Fibroblast
CTCCTTTTCGTTCTAT_1	NF1	Fibroblast
CTCGAGGCAAAGACGC_1	NF1	Fibroblast
CTCGAGGTCAGCTAGT_1	NF1	Fibroblast
CTCTCAGTCATCTGTT_1	NF1	Fibroblast
CTCTCAGTCTTCTGTA_1	NF1	Fibroblast
CTCTCGAAGAGCCTGA_1	NF1	Fibroblast
CTCTCGAAGCGTTCCG_1	NF1	Fibroblast
CTCTCGAAGTGTTGAA_1	NF1	Fibroblast
CTCTCGACATAGTCAC_1	NF1	Fibroblast
CTCTCGATCAAGAGGC_1	NF1	Fibroblast
CTCTGGTTCCAAATGC_1	NF1	Fibroblast
CTCTGGTTCCCGTGTT_1	NF1	Fibroblast
CTGAATGTCTATCGGA_1	NF1	Fibroblast
CTGAATGTCTCGACCT_1	NF1	Fibroblast
CTGAGCGAGGTTATAG_1	NF1	Fibroblast
CTGAGCGAGTCCTGCG_1	NF1	Fibroblast
CTGAGCGGTGCACAAG_1	NF1	Fibroblast
CTGAGCGGTTGGGCCT_1	NF1	Fibroblast
CTGAGCGGTTGGTGTT_1	NF1	Fibroblast
CTGAGGCCATGGCCAC_1	NF1	Fibroblast
CTGAGGCGTCGCCACA_1	NF1	Fibroblast
CTGAGGCGTGAGCTCC_1	NF1	Fibroblast
CTGAGGCGTGTCATGT_1	NF1	Fibroblast
CTGATCCAGCGTCAGA_1	NF1	Fibroblast
CTGATCCTCGCCGAAC_1	NF1	Fibroblast
CTGCAGGAGAAGCTGC_1	NF1	Fibroblast
CTGCAGGCACAAATGA_1	NF1	Fibroblast
CTGCATCAGAGTTGAT_1	NF1	Fibroblast
CTGCATCAGTATAGAC_1	NF1	Fibroblast
CTGCATCTCCACTAGA_1	NF1	Fibroblast
CTGCCATAGGCACAAC_1	NF1	Fibroblast
CTGCCATCAAGTGATA_1	NF1	Fibroblast
CTGCCATTCTCAGTCC_1	NF1	Fibroblast
CTGCCATTCTGAGGCC_1	NF1	Fibroblast
CTGCCTACACAAATAG_1	NF1	Fibroblast
CTGCCTATCGGCTTGG_1	NF1	Fibroblast
CTGCCTATCTGCAGCG_1	NF1	Fibroblast
CTGCGAGAGTATGACA_1	NF1	Fibroblast
CTGCTCAAGACGCATG_1	NF1	Fibroblast
CTGCTCAGTGTCCATA_1	NF1	Fibroblast
CTGCTCATCAGGAACG_1	NF1	Fibroblast
CTGCTCATCGATAACC_1	NF1	Fibroblast
CTGGACGGTATCGGTT_1	NF1	Fibroblast
CTGGACGTCGTGGGTC_1	NF1	Fibroblast
CTGGCAGGTAATTAGG_1	NF1	Fibroblast
CTGGCAGTCAAGCTGT_1	NF1	Fibroblast
CTGGCAGTCACCACAA_1	NF1	Fibroblast
CTGGCAGTCGAAGCAG_1	NF1	Fibroblast
CTGGTCTAGTGAGGCT_1	NF1	Fibroblast
CTGGTCTCAAAGGCAC_1	NF1	Fibroblast
CTGGTCTCAAGGTCAG_1	NF1	Fibroblast
CTGGTCTTCAGTCAGT_1	NF1	Fibroblast
CTGTACCAGGGCAACT_1	NF1	Fibroblast
CTGTACCGTCGGAACA_1	NF1	Fibroblast
CTGTACCTCAATGTCG_1	NF1	Fibroblast
CTGTACCTCACTTGGA_1	NF1	Fibroblast
CTGTACCTCAGCGCAC_1	NF1	Fibroblast
CTGTAGAAGCGTGTTT_1	NF1	Fibroblast
CTGTAGAAGGTAGCCA_1	NF1	Fibroblast
CTGTAGACAACACGTT_1	NF1	Fibroblast
CTGTAGAGTACCACGC_1	NF1	Fibroblast
CTGTAGAGTCTTGCTC_1	NF1	Fibroblast
CTGTAGAGTTCTCCCA_1	NF1	Fibroblast
CTGTATTAGCAATAGT_1	NF1	Fibroblast
CTGTATTAGGGAGGGT_1	NF1	Fibroblast
CTGTATTGTGACCGAA_1	NF1	Fibroblast
CTGTATTGTTGCCGAC_1	NF1	Fibroblast
CTGTATTTCGTTCCTG_1	NF1	Fibroblast
CTGTCGTAGGGCAAGG_1	NF1	Fibroblast
CTGTCGTGTGGGTTGA_1	NF1	Fibroblast
CTGTGAAAGACCTTTG_1	NF1	Fibroblast
CTGTGAAAGGTGGCTA_1	NF1	Fibroblast
CTGTGAACACAACGTT_1	NF1	Fibroblast
CTGTGAAGTGCATCTA_1	NF1	Fibroblast
CTGTGAATCAGAACCT_1	NF1	Fibroblast
CTGTGAATCGGTGCAC_1	NF1	Fibroblast
CTGTGGGAGCATGATA_1	NF1	Fibroblast
CTGTGGGCAGATTTCG_1	NF1	Fibroblast
CTGTGGGGTATCCCTC_1	NF1	Fibroblast
CTGTGGGTCGACCTAA_1	NF1	Fibroblast
CTTACCGAGGGTCACA_1	NF1	Fibroblast
CTTACCGAGTGCCCGT_1	NF1	Fibroblast
CTTACCGCAAATGCGG_1	NF1	Fibroblast
CTTACCGCAACACTAC_1	NF1	Fibroblast
CTTACCGTCTTGGAAC_1	NF1	Fibroblast
CTTAGGACAAATGGCG_1	NF1	Fibroblast
CTTAGGACACTCACTC_1	NF1	Fibroblast
CTTAGGACAGTCAGAG_1	NF1	Fibroblast
CTTAGGATCCAACACA_1	NF1	Fibroblast
CTTAGGATCTACGCAA_1	NF1	Fibroblast
CTTCAATAGACATAGT_1	NF1	Fibroblast
CTTCAATAGCGTGAGT_1	NF1	Fibroblast
CTTCAATCAATTTCTC_1	NF1	Fibroblast
CTTCAATTCAGACTGT_1	NF1	Fibroblast
CTTCAATTCCGATAAC_1	NF1	Fibroblast
CTTCCGAAGCCGAATG_1	NF1	Fibroblast
CTTCCGAAGGCATGCA_1	NF1	Fibroblast
CTTCCGAAGGTTACAA_1	NF1	Fibroblast
CTTCCGACACCTGCAG_1	NF1	Fibroblast
CTTCCGACAGGGAGAG_1	NF1	Fibroblast
CTTCCGATCTTCACAT_1	NF1	Fibroblast
CTTCCTTAGTAAACTG_1	NF1	Fibroblast
CTTCCTTCAGAGCTAG_1	NF1	Fibroblast
CTTCCTTGTCCCTCAT_1	NF1	Fibroblast
CTTCCTTTCCAATCCC_1	NF1	Fibroblast
CTTCCTTTCTATCACT_1	NF1	Fibroblast
CTTCGGTAGGTCATCT_1	NF1	Fibroblast
CTTCGGTCAATTGGTC_1	NF1	Fibroblast
CTTCGGTCACGCGTGT_1	NF1	Fibroblast
CTTCGGTGTCGTATGT_1	NF1	Fibroblast
CTTCGGTGTCTAGTGT_1	NF1	Fibroblast
CTTCGGTGTGCTCTTC_1	NF1	Fibroblast
CTTCGGTTCACTAGCA_1	NF1	Fibroblast
CTTCTAACAACCGACC_1	NF1	Fibroblast
CTTCTAAGTATGCAAA_1	NF1	Fibroblast
CTTCTCTAGCAGGGAG_1	NF1	Fibroblast
CTTCTCTCATTGGCAT_1	NF1	Fibroblast
CTTGAGAAGGTGCCAA_1	NF1	Fibroblast
CTTGAGAGTAAGACCG_1	NF1	Fibroblast
CTTGAGAGTCGCCACA_1	NF1	Fibroblast
CTTGATTAGGCTGGAT_1	NF1	Fibroblast
CTTGATTTCCATTGTT_1	NF1	Fibroblast
CTTTCAACAAGCCTGC_1	NF1	Fibroblast
CTTTCAATCCAACTGA_1	NF1	Fibroblast
CTTTCAATCCGGTTCT_1	NF1	Fibroblast
CTTTCAATCCTTACCG_1	NF1	Fibroblast
CTTTCGGAGCGCCCAT_1	NF1	Fibroblast
CTTTCGGCAATTGCCA_1	NF1	Fibroblast
CTTTCGGCACACGCCA_1	NF1	Fibroblast
CTTTCGGCACGGGTAA_1	NF1	Fibroblast
CTTTCGGGTCGGATTT_1	NF1	Fibroblast
CTTTCGGGTGAGCAGT_1	NF1	Fibroblast
GAAACCTCACTGTTCC_1	NF1	Fibroblast
GAAACCTCAGTTCCAA_1	NF1	Fibroblast
GAAACCTTCGGCTCTT_1	NF1	Fibroblast
GAAATGAAGCCATTCA_1	NF1	Fibroblast
GAAATGACAATACCTG_1	NF1	Fibroblast
GAAATGAGTTTGCCGG_1	NF1	Fibroblast
GAACACTTCAGTCTTT_1	NF1	Fibroblast
GAACGTTAGTATAGGT_1	NF1	Fibroblast
GAACGTTAGTTGAAGT_1	NF1	Fibroblast
GAACGTTGTCTTACAG_1	NF1	Fibroblast
GAACGTTGTTCAAAGA_1	NF1	Fibroblast
GAACGTTTCGAGCTGC_1	NF1	Fibroblast
GAACGTTTCGTACCTC_1	NF1	Fibroblast
GAACGTTTCTGGTTGA_1	NF1	Fibroblast
GAACTGTCAGTGTGCC_1	NF1	Fibroblast
GAAGAATTCGTAGGAG_1	NF1	Fibroblast
GAAGCCCCAGTGGGTA_1	NF1	Fibroblast
GAAGCCCCATGGAATA_1	NF1	Fibroblast
GAAGCCCGTATGAAAC_1	NF1	Fibroblast
GAAGCCCGTCGAACGA_1	NF1	Fibroblast
GAAGCCCGTCGGCTAC_1	NF1	Fibroblast
GAAGCCCGTCGGTGTC_1	NF1	Fibroblast
GAAGCCCTCCATACTT_1	NF1	Fibroblast
GAAGCGACAGCCGTTG_1	NF1	Fibroblast
GAAGCGACAGGAATCG_1	NF1	Fibroblast
GAAGCGAGTCACGACC_1	NF1	Fibroblast
GAAGCGAGTCTGTGCG_1	NF1	Fibroblast
GAAGGACCAAGCGATG_1	NF1	Fibroblast
GAAGGACCAGCACCCA_1	NF1	Fibroblast
GAAGGACCATCATCTT_1	NF1	Fibroblast
GAAGGACCATCGGAAG_1	NF1	Fibroblast
GAAGGACTCATCACCC_1	NF1	Fibroblast
GAAGGACTCTCCAATT_1	NF1	Fibroblast
GAAGGGTAGTTGTAAG_1	NF1	Fibroblast
GAAGGGTGTGTTTCTT_1	NF1	Fibroblast
GAAGGGTTCGATGGAG_1	NF1	Fibroblast
GAAGTAAAGCATTGTC_1	NF1	Fibroblast
GAAGTAACAGGCATGA_1	NF1	Fibroblast
GAAGTAAGTATAGGAT_1	NF1	Fibroblast
GAAGTAAGTGTGTCCG_1	NF1	Fibroblast
GAAGTAATCAGCGTCG_1	NF1	Fibroblast
GAATAGAAGCCATTTG_1	NF1	Fibroblast
GAATAGACAGTCCGTG_1	NF1	Fibroblast
GAATAGAGTCCTGTCT_1	NF1	Fibroblast
GAATAGAGTTCGAAGG_1	NF1	Fibroblast
GAATCACCAGACCAAG_1	NF1	Fibroblast
GAATCACGTTTCCAAG_1	NF1	Fibroblast
GAATCGTCACCGTACG_1	NF1	Fibroblast
GAATCGTCATCTGGGC_1	NF1	Fibroblast
GAATCGTGTTGACGGA_1	NF1	Fibroblast
GAATCGTTCACTCACC_1	NF1	Fibroblast
GAATCGTTCATTATCC_1	NF1	Fibroblast
GACACGCGTATACGGG_1	NF1	Fibroblast
GACACGCTCTGACGCG_1	NF1	Fibroblast
GACACGCTCTTCCCGA_1	NF1	Fibroblast
GACAGCCCAACTCCAA_1	NF1	Fibroblast
GACAGCCCACAGAGCA_1	NF1	Fibroblast
GACAGCCTCCACCCTA_1	NF1	Fibroblast
GACATCAAGATGCGAC_1	NF1	Fibroblast
GACATCAAGTGTACCT_1	NF1	Fibroblast
GACATCATCTGAGAGG_1	NF1	Fibroblast
GACCAATGTTACCTGA_1	NF1	Fibroblast
GACCCAGAGGCCCACT_1	NF1	Fibroblast
GACCCAGCAACCAATC_1	NF1	Fibroblast
GACCCAGGTATAGGAT_1	NF1	Fibroblast
GACCCAGGTCACGCTG_1	NF1	Fibroblast
GACCCAGGTTCGAAGG_1	NF1	Fibroblast
GACCCAGTCCTCTAGC_1	NF1	Fibroblast
GACCCTTAGAATCGCG_1	NF1	Fibroblast
GACCCTTTCACTCACC_1	NF1	Fibroblast
GACCGTGGTGGGTCAA_1	NF1	Fibroblast
GACCGTGTCCTACCGT_1	NF1	Fibroblast
GACCGTGTCGACGCGT_1	NF1	Fibroblast
GACCTTCCAATCTAGC_1	NF1	Fibroblast
GACGCTGAGAGCATAT_1	NF1	Fibroblast
GACGCTGAGCATCCTA_1	NF1	Fibroblast
GACGCTGAGGACCCAA_1	NF1	Fibroblast
GACGCTGCAGCATACT_1	NF1	Fibroblast
GACGCTGCAGCTGTGC_1	NF1	Fibroblast
GACGCTGTCTGAGAGG_1	NF1	Fibroblast
GACGTTAAGCCTCAGC_1	NF1	Fibroblast
GACGTTACACTTCTCG_1	NF1	Fibroblast
GACGTTACAGGCGATA_1	NF1	Fibroblast
GACGTTACAGGGAGAG_1	NF1	Fibroblast
GACGTTATCCCACAGG_1	NF1	Fibroblast
GACTATGAGCATTGTC_1	NF1	Fibroblast
GACTATGCAAATGGTA_1	NF1	Fibroblast
GACTATGCAATTGCCA_1	NF1	Fibroblast
GACTATGCAGTCGGTC_1	NF1	Fibroblast
GACTATGGTCGTGCCA_1	NF1	Fibroblast
GACTATGTCGTTCCTG_1	NF1	Fibroblast
GACTCAACAAGAATGT_1	NF1	Fibroblast
GACTCAAGTCACTCGG_1	NF1	Fibroblast
GACTCAAGTGTTACAC_1	NF1	Fibroblast
GACTCTCAGCACTCCG_1	NF1	Fibroblast
GACTCTCCAGAGAATT_1	NF1	Fibroblast
GACTCTCGTCAGGTAG_1	NF1	Fibroblast
GACTCTCTCAGAGCGA_1	NF1	Fibroblast
GACTCTCTCCAGCAAT_1	NF1	Fibroblast
GACTGATAGTCGCGAA_1	NF1	Fibroblast
GACTGATCAGGTGAGT_1	NF1	Fibroblast
GACTGATCATGTGTCA_1	NF1	Fibroblast
GACTGATGTTTAAGGA_1	NF1	Fibroblast
GACTGATTCATTCGTT_1	NF1	Fibroblast
GACTGATTCCGTAATG_1	NF1	Fibroblast
GACTGATTCGGACCAC_1	NF1	Fibroblast
GACTTCCAGGTACATA_1	NF1	Fibroblast
GACTTCCCACGTAGAG_1	NF1	Fibroblast
GACTTCCCACTGAGGA_1	NF1	Fibroblast
GACTTCCCATCGGCCA_1	NF1	Fibroblast
GACTTCCGTCGTCATA_1	NF1	Fibroblast
GACTTCCGTTACCCAA_1	NF1	Fibroblast
GAGAAATAGAGTCAAT_1	NF1	Fibroblast
GAGACCCCACACCAGC_1	NF1	Fibroblast
GAGACCCCAGTTCCAA_1	NF1	Fibroblast
GAGACCCCATATTCGG_1	NF1	Fibroblast
GAGACCCTCGACGACC_1	NF1	Fibroblast
GAGACCCTCGCCGAGT_1	NF1	Fibroblast
GAGACTTTCTGTACAG_1	NF1	Fibroblast
GAGAGGTAGGTGCTTT_1	NF1	Fibroblast
GAGAGGTGTACTCCCT_1	NF1	Fibroblast
GAGATGGAGCGAGAAA_1	NF1	Fibroblast
GAGATGGCAGGGACTA_1	NF1	Fibroblast
GAGATGGGTATCGTTG_1	NF1	Fibroblast
GAGATGGTCAGCTTGA_1	NF1	Fibroblast
GAGATGGTCGGTAGGA_1	NF1	Fibroblast
GAGATGGTCTCCTGCA_1	NF1	Fibroblast
GAGCTGCCAACCGCTG_1	NF1	Fibroblast
GAGCTGCCAAGACGAC_1	NF1	Fibroblast
GAGCTGCCAGCACGAA_1	NF1	Fibroblast
GAGCTGCCAGTAACAA_1	NF1	Fibroblast
GAGCTGCGTCAGCTTA_1	NF1	Fibroblast
GAGCTGCTCTTCTAAC_1	NF1	Fibroblast
GAGCTGCTCTTGGTGA_1	NF1	Fibroblast
GAGGCAAAGCCATCCG_1	NF1	Fibroblast
GAGGCAACAGACGCTC_1	NF1	Fibroblast
GAGGCAACAGGGTTGA_1	NF1	Fibroblast
GAGGCAACATGGAAGC_1	NF1	Fibroblast
GAGGCCTAGACGCAGT_1	NF1	Fibroblast
GAGGCCTAGTTCGCAT_1	NF1	Fibroblast
GAGGCCTCATACAGAA_1	NF1	Fibroblast
GAGGCCTCATCGGAAG_1	NF1	Fibroblast
GAGGCCTTCTCAGAAC_1	NF1	Fibroblast
GAGGGATTCGTGCTCT_1	NF1	Fibroblast
GAGGGTAAGGGTGAGG_1	NF1	Fibroblast
GAGGGTACATCGAAGG_1	NF1	Fibroblast
GAGGGTAGTCACTCAA_1	NF1	Fibroblast
GAGTCATAGAGTCAGC_1	NF1	Fibroblast
GAGTCATAGTCAACAA_1	NF1	Fibroblast
GAGTCATAGTTACGGG_1	NF1	Fibroblast
GAGTCATGTAGAATAC_1	NF1	Fibroblast
GAGTCATTCATTCGGA_1	NF1	Fibroblast
GAGTCTACAATCGCCG_1	NF1	Fibroblast
GAGTCTACACACTTAG_1	NF1	Fibroblast
GAGTCTACAGGGAATC_1	NF1	Fibroblast
GAGTCTAGTGCATGAG_1	NF1	Fibroblast
GAGTGAGAGTTGCCCG_1	NF1	Fibroblast
GAGTGAGCAGTAGTTC_1	NF1	Fibroblast
GAGTGAGGTAAGACCG_1	NF1	Fibroblast
GAGTGAGGTAGCTCGC_1	NF1	Fibroblast
GAGTGAGGTGAGTTTC_1	NF1	Fibroblast
GAGTGAGTCATCGCTC_1	NF1	Fibroblast
GAGTGAGTCTAACGCA_1	NF1	Fibroblast
GAGTGTTCAGGGATAC_1	NF1	Fibroblast
GAGTGTTGTTCGAAGG_1	NF1	Fibroblast
GAGTTACAGGAGGCAG_1	NF1	Fibroblast
GAGTTACCAATACGCT_1	NF1	Fibroblast
GAGTTACGTTTCGATG_1	NF1	Fibroblast
GAGTTGTAGACGCAGT_1	NF1	Fibroblast
GAGTTGTAGTCAGAGC_1	NF1	Fibroblast
GAGTTGTCAATGACCT_1	NF1	Fibroblast
GAGTTGTCACGCGCTA_1	NF1	Fibroblast
GAGTTGTCATTCAGCA_1	NF1	Fibroblast
GAGTTGTGTCGGAACA_1	NF1	Fibroblast
GAGTTGTTCGCGTGCA_1	NF1	Fibroblast
GAGTTTGCAAAGCGTG_1	NF1	Fibroblast
GAGTTTGCACAGAGCA_1	NF1	Fibroblast
GAGTTTGCATCTCCCA_1	NF1	Fibroblast
GAGTTTGGTGACAACG_1	NF1	Fibroblast
GATAGAAGTTGCCGAC_1	NF1	Fibroblast
GATAGAATCTCTCGCA_1	NF1	Fibroblast
GATAGCTCACCTCAGG_1	NF1	Fibroblast
GATAGCTCATATCTGG_1	NF1	Fibroblast
GATAGCTGTGCTTATG_1	NF1	Fibroblast
GATAGCTTCACCTTGC_1	NF1	Fibroblast
GATAGCTTCCCTCGAT_1	NF1	Fibroblast
GATCACAAGACGCAGT_1	NF1	Fibroblast
GATCACAAGCATAGGC_1	NF1	Fibroblast
GATCACACAAGCTACT_1	NF1	Fibroblast
GATCACATCCGAGAAG_1	NF1	Fibroblast
GATCACATCGGCTTCT_1	NF1	Fibroblast
GATCAGTGTCACAGTT_1	NF1	Fibroblast
GATCATGTCGGAACTT_1	NF1	Fibroblast
GATCATGTCTCGTGGG_1	NF1	Fibroblast
GATCCCTAGACATCAA_1	NF1	Fibroblast
GATCCCTAGATGGTAT_1	NF1	Fibroblast
GATCCCTAGGCTCCCA_1	NF1	Fibroblast
GATCCCTCACGACGAA_1	NF1	Fibroblast
GATCCCTCAGTAGAAT_1	NF1	Fibroblast
GATCCCTGTGGCTTAT_1	NF1	Fibroblast
GATCCCTTCGCCTAGG_1	NF1	Fibroblast
GATCGTATCAGAGCAG_1	NF1	Fibroblast
GATCGTATCGAGTGAG_1	NF1	Fibroblast
GATGACTAGTAAACTG_1	NF1	Fibroblast
GATGACTTCCATTGTT_1	NF1	Fibroblast
GATGAGGAGCTCGCAC_1	NF1	Fibroblast
GATGAGGAGCTTACGT_1	NF1	Fibroblast
GATGAGGAGGCTTCCG_1	NF1	Fibroblast
GATGAGGCAAACGAGC_1	NF1	Fibroblast
GATGAGGCAGACCTAT_1	NF1	Fibroblast
GATGAGGTCGTAACAC_1	NF1	Fibroblast
GATGATCCAGTTGAAA_1	NF1	Fibroblast
GATGATCGTGTTGCCG_1	NF1	Fibroblast
GATGATCTCTCATTGT_1	NF1	Fibroblast
GATGCTAAGAAACTGT_1	NF1	Fibroblast
GATGCTAAGTAACCGG_1	NF1	Fibroblast
GATGCTAAGTCCCTAA_1	NF1	Fibroblast
GATGCTACAGAAACCG_1	NF1	Fibroblast
GATGGAGCAGCTGTCG_1	NF1	Fibroblast
GATGGAGGTCGCATGC_1	NF1	Fibroblast
GATGGAGGTTCGGCTG_1	NF1	Fibroblast
GATGGAGTCCACGTCT_1	NF1	Fibroblast
GATGGAGTCGTGCGAC_1	NF1	Fibroblast
GATGTTGAGGTCACAG_1	NF1	Fibroblast
GATGTTGAGTGAGGTC_1	NF1	Fibroblast
GATGTTGGTATCGTTG_1	NF1	Fibroblast
GATGTTGTCATTCGGA_1	NF1	Fibroblast
GATTCGAAGTGCCTCG_1	NF1	Fibroblast
GATTCGACAAGTATCC_1	NF1	Fibroblast
GATTCGACAGGACGAT_1	NF1	Fibroblast
GATTCTTAGCGTGAAC_1	NF1	Fibroblast
GATTCTTAGTAGCTCT_1	NF1	Fibroblast
GATTCTTTCACTGTTT_1	NF1	Fibroblast
GATTGGTAGGTACATA_1	NF1	Fibroblast
GATTGGTGTGAATATG_1	NF1	Fibroblast
GATTGGTGTGATCGTT_1	NF1	Fibroblast
GATTTCTCACAGCTGC_1	NF1	Fibroblast
GATTTCTGTCTTACAG_1	NF1	Fibroblast
GCAACATAGGAGAGGC_1	NF1	Fibroblast
GCAACATCATGCGGTC_1	NF1	Fibroblast
GCAACATGTGAGGAAA_1	NF1	Fibroblast
GCAACCGAGATCCGAG_1	NF1	Fibroblast
GCAACCGAGTTGCGCC_1	NF1	Fibroblast
GCAACCGCACAATTCG_1	NF1	Fibroblast
GCAACCGCAGACTCTA_1	NF1	Fibroblast
GCAACCGGTATTGCCA_1	NF1	Fibroblast
GCACATATCGGAATGG_1	NF1	Fibroblast
GCACATATCTTGGGCG_1	NF1	Fibroblast
GCACGGTAGGTGCTTT_1	NF1	Fibroblast
GCACGGTGTACAGAGC_1	NF1	Fibroblast
GCACGTGAGACTAGAT_1	NF1	Fibroblast
GCACGTGCACTAACCA_1	NF1	Fibroblast
GCACGTGGTCGCTTGG_1	NF1	Fibroblast
GCACGTGTCACCTTAT_1	NF1	Fibroblast
GCACGTGTCCAACTGA_1	NF1	Fibroblast
GCACGTGTCGTTATCT_1	NF1	Fibroblast
GCACTAAAGCAAGTGC_1	NF1	Fibroblast
GCACTAAAGGTAGTAT_1	NF1	Fibroblast
GCACTAACACCATATG_1	NF1	Fibroblast
GCACTAAGTACATACC_1	NF1	Fibroblast
GCACTAAGTGACTGAG_1	NF1	Fibroblast
[truncated: 11,439 more rows]
